# Supplementary material for: Plant Diversity of Mts. Oligirtos and Farmakas (NE Peloponnisos, Greece) with Emphasis on Their Endemic Flora
Source: Plants (Basel). 2022 Oct 9;11(19):2649. doi: 10.3390/plants11192649 (PMC9572623; doi:10.3390/plants11192649)
Supplement: Supplementary file 1 [file plants-11-02649-s001.zip]

Archive with 1 entries (1 files):
- plants-1915203-supplementary.xlsx
