# Supplementary material for: Plant Diversity of Mts. Oligirtos and Farmakas (NE Peloponnisos, Greece) with Emphasis on Their Endemic Flora
Source: Plants (Basel). 2022 Oct 9;11(19):2649. doi: 10.3390/plants11192649 (PMC9572623; doi:10.3390/plants11192649)
Supplement: Supplementary file 1 [file plants-11-02649-s001.zip › plants-1915203-supplementary.xlsx]

## Sheet: Captions
Table S1. List of vascular plant taxa identified in the study area of Mts. Oligirtos and Farmakas. Chorological categories according to [4,5,50]. In the Chorology column, the origin of the alien taxa is given in square brackets [ ]; * indicates plants that are endemic to Greece at the subspecies level, but not at the species level. Ol: Mt. Oligirtos, F: Mt. Farmakas, Pe: Floristic region of Pelop…
Table S2. Endemic plants of Mts. Oligirtos and Farmakas and their biological traits examined.
Table S3. Endemic plants of Mts. Erimanthos, Panachaiko, Chelmos, Saitas, Oligirtos, Killini and Farmakas and their IUCN categories, endemism categories, life forms and habitats used in the comparative analyses. For abbreviations and sources of the data see text.

## Sheet: Table S1
Family	Taxon	Mountain(s)	First record	Chorology	Comments
Pteridophyta
Aspleniaceae	Asplenium ceterach L.	OL, F	F	European-SW Asian
Aspleniaceae	Asplenium trichomanes L. subsp. quadrivalens D.E. Mey.	OL, F	Ol, F	European-SW Asian
Cystopteridaceae	Cystopteris fragilis (L.) Bernh.	Ol	Ol	Cosmopolitan
Dennstaedtiaceae	Pteridium aquilinum (L.) Kuhn subsp. aquilinum	Ol	Ol	Cosmopolitan
Dryopteridaceae	Dryopteris pallida (Bory) Maire & Petitm. subsp. pallida	Ol	Ol	Mediterranean
Equisetaceae	Equisetum arvense L.	F	F	Circumtemperate
Equisetaceae	Equisetum ramosissimum Desf.	OL, F	Ol, F	Circumtemperate
Equisetaceae	Equisetum telmateia Ehrh.	OL, F	Ol, F	Circumtemperate
Pteridaceae	Adiantum capillus-veneris L.	OL, F	Ol, F	Subtropical-tropical
Pteridaceae	Allosorus acrosticus (Balb.) Christenh.	F	F	Mediterranean
Selaginellaceae	Selaginella denticulata (L.) Spring	F	F	Mediterranean
Gymnospermae
Cupressaceae	Cupressus sempervirens L.	OL, F	Ol, F	East Mediterranean	Planted and self-seeding, established.
Cupressaceae	Juniperus communis L. subsp. hemisphaerica (C. Presl) Nyman	Ol	Ol	Mediterranean
Cupressaceae	Juniperus foetidissima Willd.	OL, F	F	Balkan-Anatolia
Cupressaceae	Juniperus oxycedrus L. subsp. deltoides (R.P. Adams) N.G. Passal.	OL, F	Ol, F	East Mediterranean
Cupressaceae	Juniperus turbinata Guss.	OL, F	Ol, F	Mediterranean-Atlantic
Ephedraceae	Ephedra foeminea Forssk.	OL, F	Ol, F	Mediterranean
Pinaceae	Abies cephalonica Loudon	OL, F	Ol, F	Greek endemic
Pinaceae	Pinus brutia Ten.	OL, F	Ol, F	Mediterranean	Planted and self-seeding, established.
Pinaceae	Pinus nigra J.F. Arnold subsp. nigra	Ol	Ol	Mediterranean	Planted and growing subspontaneous, excluded from the floristic analysis of Mt. Oligirtos.
Taxaceae	Taxus baccata L.	Ol	-	European-SW Asian
Angiospermae
Acanthaceae	Acanthus spinosus L.	OL, F	Ol, F	Mediterranean
Aceraceae	Acer monspessulanum L. subsp. monspessulanum	OL, F	Ol, F	Mediterranean-European
Aceraceae	Acer platanoides L.	Ol	Ol	European-SW Asian
Aceraceae	Acer sempervirens L.	F	F	East Mediterranean
Agavaceae	Agave americana L. subsp. americana	F	F	[North American]
Alliaceae	Allium ampeloprasum L.	OL, F	Ol, F	Mediterranean
Alliaceae	Allium bourgeaui Rech. f. subsp. cycladicum Bothmer	F	F	East Mediterranean
Alliaceae	Allium brussalisii Tzanoud. & Kypriot.	Ol	Ol	Greek endemic
Alliaceae	Allium flavum L. subsp. tauricum (Rchb.) K. Richt.	OL, F	Ol, F	Mediterranean-European
Alliaceae	Allium guttatum Steven subsp. tenorei (Parl.) Soldano	Ol	-	Mediterranean
Alliaceae	Allium hymettium Boiss. & Heldr.	F	F	Greek endemic
Alliaceae	Allium rotundum L.	F	F	Mediterranean-SW Asian
Alliaceae	Allium subhirsutum L. subsp. subhirsutum	F	F	Mediterranean
Alliaceae	Allium vineale L.	Ol	-	Mediterranean-European
Amaranthaceae	Amaranthus albus L.	F	F	[North American]
Amaranthaceae	Amaranthus deflexus L.	F	F	[South American]
Amaranthaceae	Amaranthus quitensis Kunth	OL, F	Ol, F	[South American]
Amaranthaceae	Amaranthus retroflexus L.	F	F	[North American]
Amaryllidaceae	Sternbergia colchiciflora Waldst. & Kit.	OL, F	Ol, F	Mediterranean-SW Asian
Amaryllidaceae	Sternbergia lutea (L.) Spreng. subsp. lutea	OL, F	Ol, F	Mediterranean-SW Asian
Anacardiaceae	Cotinus coggygria Scop.	OL, F	Ol, F	European-SW Asian
Anacardiaceae	Pistacia lentiscus L.	F	F	Mediterranean
Anacardiaceae	Pistacia terebinthus L. subsp. terebinthus	OL, F	Ol, F	Mediterranean
Anacardiaceae	Rhus coriaria L.	Ol	Ol	Mediterranean-SW Asian
Apiaceae	Anthriscus sylvestris (L.) Hoffm. subsp. nemorosus (M. Bieb.) Koso-Pol.	Ol	Ol	Paleotemperate
Apiaceae	Anthriscus tenerrimus Boiss. & Spruner	OL, F	Ol, F	East Mediterranean
Apiaceae	Bifora testiculata (L.) Spreng.	F	F	Mediterranean-SW Asian
Apiaceae	Bupleurum fruticosum L.	F	F	Mediterranean-European
Apiaceae	Bupleurum glumaceum Sm.	OL, F	Ol, F	Balkan
Apiaceae	Bupleurum trichopodum Boiss. & Spruner	F	F	Mediterranean
Apiaceae	Chaerophyllum heldreichii Boiss.	Ol	Ol	Greek endemic
Apiaceae	Daucus carota L. subsp. major (Vis.) Arcang.	F	F	Mediterranean-European
Apiaceae	Daucus guttatus Sm. subsp. guttatus	F	F	Mediterranean
Apiaceae	Dichoropetalum vittijugum (Boiss.) Pimenov & Kljuykov	Ol	Ol	Balkan
Apiaceae	Eryngium amethystinum L.	Ol	Ol	Mediterranean
Apiaceae	Eryngium campestre L.	OL, F	Ol, F	European-SW Asian
Apiaceae	Eryngium creticum Lam.	F	F	East Mediterranean
Apiaceae	Ferulago nodosa (L.) Boiss.	F	F	Mediterranean
Apiaceae	Foeniculum vulgare Mill.	OL, F	Ol, F	Mediterranean
Apiaceae	Geocaryum parnassicum (Boiss. & Heldr.) Engstrand	F	F	Greek endemic
Apiaceae	Hellenocarum multiflorum (Sm.) H. Wolff	F	F	Mediterranean
Apiaceae	Helosciadium nodiflorum (L.) W.D.J. Koch	F	F	Mediterranean-Atlantic
Apiaceae	Lagoecia cuminoides L.	F	F	Mediterranean-European
Apiaceae	Malabaila aurea (Sm.) Boiss.	F	F	East Mediterranean
Apiaceae	Malabaila involucrata Boiss. & Spruner	OL, F	Ol, F	Balkan
Apiaceae	Oenanthe silaifolia M. Bieb.	F	F	European-SW Asian
Apiaceae	Opopanax chironium (L.) W.D.J. Koch	Ol	Ol	Mediterranean-European
Apiaceae	Opopanax hispidus (Friv.) Griseb.	F	F	Mediterranean-SW Asian
Apiaceae	Orlaya daucoides (L.) Greuter	OL, F	Ol, F	Mediterranean-SW Asian
Apiaceae	Peucedanum longifolium Waldst. & Kit.	OL, F	F	European-SW Asian
Apiaceae	Pimpinella peregrina L.	F	F	European-SW Asian
Apiaceae	Pimpinella tragium Vill. subsp. tragium	Ol	-	European
Apiaceae	Prangos ferulacea (L.) Lindl.	Ol	Ol	European-SW Asian
Apiaceae	Sanicula europaea L.	Ol	Ol	Euro-Siberian
Apiaceae	Scaligeria napiformis (Spreng.) Grande	OL, F	Ol, F	East Mediterranean
Apiaceae	Scandix australis L. subsp. grandiflora (L.) Thell.	OL, F	Ol, F	Mediterranean
Apiaceae	Scandix pecten-veneris L.	OL, F	Ol, F	European-SW Asian
Apiaceae	Selinum silaifolium (Jacq.) Beck	Ol	Ol	Mediterranean-European
Apiaceae	Smyrnium perfoliatum L. subsp. rotundifolium (Mill.) Bonnier & Layens	Ol	Ol	Mediterranean
Apiaceae	Thapsia garganica L. subsp. garganica	F	F	Mediterranean
Apiaceae	Tordylium apulum L.	OL, F	Ol, F	Mediterranean
Apiaceae	Torilis leptophylla (L.) Rchb. f.	OL, F	Ol, F	European-SW Asian
Apiaceae	Torilis nodosa (L.) Gaertn.	F	F	European-SW Asian
Apiaceae	Trinia frigida (Boiss. & Heldr.) Drude	Ol	Ol	Greek endemic
Apocynaceae	Vinca herbacea Waldst. & Kit.	OL, F	Ol, F	Mediterranean-European
Araceae	Arum maculatum L.	F	F	Mediterranean-European
Araceae	Biarum rhopalospadix K. Koch	OL, F	Ol, F	Greek endemic
Araliaceae	Hedera helix L. subsp. helix	OL, F	Ol, F	Mediterranean-European
Aristolochiaceae	Aristolochia microstoma Boiss. & Spruner	F	F	Greek endemic
Aristolochiaceae	Aristolochia sempervirens L.	Ol	Ol	Mediterranean
Asparagaceae	Asparagus acutifolius L.	OL, F	Ol, F	Mediterranean
Asparagaceae	Asparagus aphyllus L. subsp. orientalis (Baker) P.H. Davis	F	F	East Mediterranean
Asteraceae	Achillea fraasii Sch. Bip.	Ol	Ol	Balkan-Anatolia
Asteraceae	Achillea holosericea Sm.	OL, F	F	Balkan
Asteraceae	Achillea ligustica All.	Ol	Ol	Mediterranean
Asteraceae	Achillea setacea Waldst. & Kit.	Ol	Ol	European-SW Asian
Asteraceae	Achillea umbellata Sm.	OL, F	F	Greek endemic
Asteraceae	Anthemis altissima L.	OL, F	Ol, F	European-SW Asian
Asteraceae	Anthemis arvensis L. subsp. incrassata (Loisel.) Nyman	OL, F	Ol, F	Mediterranean
Asteraceae	Anthemis chia L.	OL, F	Ol, F	Mediterranean
Asteraceae	Anthemis cretica L. subsp. tenuiloba (DC.) Grierson	OL, F	Ol, F	Balkan-Anatolia
Asteraceae	Anthemis orientalis (L.) Degen	F	F	East Mediterranean
Asteraceae	Anthemis tinctoria L. subsp. parnassica (Boiss. & Heldr.) Nyman	Ol	Ol	Balkan
Asteraceae	Anthemis tomentosa L. subsp. heracleotica (Boiss. & Heldr.) R. Fern.	OL, F	Ol, F	*Greek endemic
Asteraceae	Atractylis cancellata L.	F	F	Mediterranean
Asteraceae	Bellis perennis L.	OL, F	F	European-SW Asian
Asteraceae	Bellis sylvestris Cirillo	OL, F	Ol, F	Mediterranean
Asteraceae	Calendula arvensis L.	OL, F	Ol, F	Mediterranean-European
Asteraceae	Calendula officinalis L.	OL, F	Ol, F	[Cosmopolitan]	Subspontaneous, excluded from the floristic analyses of Mts. Oligirtos and Farmakas.
Asteraceae	Carduus acicularis Bertol.	F	F	Mediterranean
Asteraceae	Carduus nutans L. subsp. taygeteus (Boiss. & Heldr.) Hayek	Ol	Ol	Mediterranean
Asteraceae	Carduus pycnocephalus L.	OL, F	Ol, F	Mediterranean-European
Asteraceae	Carduus tmoleus Boiss. subsp. cronius (Boiss. & Heldr.) Greuter	OL, F	Ol, F	Balkan
Asteraceae	Carlina corymbosa L. subsp. graeca (Heldr. & Sartori) Nyman	OL, F	Ol, F	Balkan-Anatolia
Asteraceae	Carthamus lanatus L. subsp. baeticus (Boiss. & Reut.) Nyman	OL, F	Ol, F	Mediterranean
Asteraceae	Centaurea affinis Friv. subsp. laconiae Prodan	OL, F	F	*Greek endemic
Asteraceae	Centaurea calcitrapa L.	Ol	Ol	Mediterranean-European
Asteraceae	Centaurea cyanus L.	F	F	Mediterranean
Asteraceae	Centaurea pichleri Boiss. subsp. pichleri	OL, F	Ol, F	Balkan-Anatolia
Asteraceae	Centaurea raphanina Sm. subsp. mixta (DC.) Runemark	OL, F	F	Greek endemic
Asteraceae	Centaurea solstitialis L. subsp. solstitialis	OL, F	Ol, F	Mediterranean
Asteraceae	Chondrilla juncea L.	OL, F	Ol, F	Mediterranean-European
Asteraceae	Cichorium intybus L.	OL, F	Ol, F	European-SW Asian
Asteraceae	Cirsium arvense (L.) Scop.	Ol	Ol	European-SW Asian
Asteraceae	Cirsium candelabrum Griseb.	Ol	Ol	Balkan
Asteraceae	Cirsium creticum (Lam.) d'Urv. subsp. creticum	OL, F	Ol, F	Mediterranean
Asteraceae	Cirsium hypopsilum Boiss. & Heldr.	Ol	Ol	Greek endemic
Asteraceae	Cirsium vulgare (Savi) Ten.	OL, F	Ol, F	Mediterranean-European
Asteraceae	Crepis commutata (Spreng.) Greuter	F	F	East Mediterranean
Asteraceae	Crepis dioscoridis L.	OL, F	Ol, F	Balkan-Anatolia
Asteraceae	Crepis fraasii Sch. Bip. subsp. fraasii	OL, F	Ol, F	East Mediterranean
Asteraceae	Crepis neglecta L. subsp. graeca (Vierh.) Rech. f.	OL, F	Ol, F	*Greek endemic
Asteraceae	Crepis rubra L.	OL, F	Ol, F	Mediterranean
Asteraceae	Crepis sancta (L.) Bornm.	OL, F	Ol, F	European-SW Asian
Asteraceae	Crupina crupinastrum (Moris) Vis.	OL, F	Ol, F	European-SW Asian
Asteraceae	Dittrichia graveolens (L.) Greuter	F	F	Mediterranean
Asteraceae	Dittrichia viscosa (L.) Greuter subsp. angustifolia (Bég.) Greuter	OL, F	Ol, F	East Mediterranean
Asteraceae	Doronicum caucasicum M. Bieb.	OL, F	F	European-SW Asian
Asteraceae	Echinops ritro L. subsp. ritro	Ol	Pe, Ol	Euro-Siberian
Asteraceae	Echinops ritro L. subsp. ruthenicus (M. Bieb.) Nyman	Ol	Ol	Euro-Siberian
Asteraceae	Echinops sphaerocephalus L. subsp. albidus (Boiss. & Spruner) Maire & Petitm.	F	F	Balkan-Italy
Asteraceae	Echinops sphaerocephalus L. subsp. sphaerocephalus	OL, F	Ol, F	Mediterranean-European
Asteraceae	Erigeron sumatrensis Retz.	OL, F	Ol, F	[Neotropical]
Asteraceae	Filago arvensis L.	OL, F	Ol, F	Paleotemperate
Asteraceae	Filago pyramidata L.	OL, F	Ol, F	Mediterranean
Asteraceae	Glebionis segetum (L.) Fourr.	F	F	Mediterranean
Asteraceae	Hedypnois rhagadioloides (L.) F.W. Schmidt subsp. tubaeformis (Ten.) Hayek	OL, F	Ol, F	Mediterranean
Asteraceae	Helichrysum stoechas (L.) Moench subsp. barrelieri (Ten.) Nyman	Ol	Ol	Mediterranean
Asteraceae	Helminthotheca echioides (L.) Holub	OL, F	Ol, F	Mediterranean
Asteraceae	Hieracium heldreichii Boiss. subsp. heldreichii	OL, F	Ol, F	Balkan
Asteraceae	Hieracium pannosum Boiss. subsp. pannosum	Ol	Pe, Ol	Balkan-Anatolia
Asteraceae	Hyoseris scabra L.	F	F	Mediterranean
Asteraceae	Hypochaeris achyrophorus L.	F	F	Mediterranean
Asteraceae	Hypochaeris cretensis (L.) Bory & Chaub.	OL, F	Ol, F	Mediterranean
Asteraceae	Inula oculus-christi L.	OL, F	Ol, F	European-SW Asian
Asteraceae	Inula verbascifolia (Willd.) Hausskn. subsp. methanaea (Hausskn.) Tutin	OL, F	Ol, F	*Greek endemic
Asteraceae	Inula verbascifolia (Willd.) Hausskn. subsp. parnassica (Boiss. & Heldr.) Tutin	Ol	Ol	*Greek endemic
Asteraceae	Jurinea mollis (L.) Rchb. subsp. glycacantha (Sm.) Hayek	OL, F	Ol, F	Balkan-Central Europe
Asteraceae	Lactuca muralis (L.) Gaertn.	Ol	Ol	Paleotemperate
Asteraceae	Lactuca saligna L.	OL, F	Ol, F	Paleotemperate
Asteraceae	Lactuca serriola L.	F	F	Paleotemperate
Asteraceae	Lactuca viminea (L.) J. Presl & C. Presl subsp. ramosissima (All.) Arcang.	Ol	Ol	Mediterranean
Asteraceae	Lapsana communis L. subsp. adenophora (Boiss.) Rech. f.	Ol	Ol	Balkan-Anatolia
Asteraceae	Leontodon biscutellifolius DC.	Ol	-	European-SW Asian
Asteraceae	Leontodon graecus Boiss. & Heldr.	OL, F	Ol, F	Greek endemic
Asteraceae	Leontodon tuberosus L.	OL, F	Ol, F	Mediterranean
Asteraceae	Matricaria recutita L.	F	F	Cosmopolitan
Asteraceae	Onopordum illyricum L. subsp. cardunculus (Boiss.) Arènes	OL, F	Ol, F	Mediterranean
Asteraceae	Onopordum tauricum Willd.	F	F	Mediterranean-European
Asteraceae	Pallenis spinosa (L.) Cass. subsp. spinosa	F	F	Mediterranean
Asteraceae	Phagnalon rupestre (L.) DC. subsp. graecum (Boiss. & Heldr.) Batt.	F	F	Mediterranean
Asteraceae	Picnomon acarna (L.) Cass.	OL, F	Ol, F	Paleotemperate
Asteraceae	Pilosella bauhini (Schult.) Arv.-Touv. subsp. graeca (Nägeli & Peter) Gottschl.	F	F	*Greek endemic
Asteraceae	Pilosella bauhini (Schult.) Arv.-Touv. subsp. magyarica (Peter) S. Bräut.	Ol	Ol	European-SW Asian
Asteraceae	Pilosella cymosa (L.) F.W. Schultz & Sch. Bip. subsp. sabina (Sebast.) H. P. Fuchs	F	F	European-SW Asian
Asteraceae	Pilosella ziziana (Tausch) F.W. Schultz & Sch. Bip.	Ol	Ol	European-SW Asian
Asteraceae	Podospermum canum C.A. Mey.	OL, F	F	European-SW Asian
Asteraceae	Ptilostemon afer (Jacq.) Greuter subsp. afer	OL, F	Ol, F	Balkan
Asteraceae	Ptilostemon gnaphaloides (Cirillo) Soják subsp. pseudofruticosus (Pamp.) Greuter	F	F	East Mediterranean
Asteraceae	Pulicaria dysenterica (L.) Bernh. subsp. uliginosa Nyman	Ol	Ol	Mediterranean-SW Asian
Asteraceae	Reichardia picroides (L.) Roth	OL, F	Ol, F	Mediterranean
Asteraceae	Rhagadiolus stellatus (L.) Gaertn.	OL, F	Ol, F	Mediterranean
Asteraceae	Scolymus hispanicus L. subsp. hispanicus	OL, F	Ol, F	Mediterranean
Asteraceae	Scorzonera crocifolia Sm.	F	F	Greek endemic
Asteraceae	Senecio macedonicus Griseb.	Ol	Ol	Balkan
Asteraceae	Senecio rupestris Waldst. & Kit.	OL, F	F	Mediterranean-European
Asteraceae	Senecio vernalis Waldst. & Kit.	OL, F	Ol, F	European-SW Asian
Asteraceae	Senecio vulgaris L. subsp. vulgaris	OL, F	Ol, F	Paleotemperate
Asteraceae	Silybum marianum (L.) Gaertn.	F	F	Mediterranean
Asteraceae	Sonchus asper (L.) Hill subsp. glaucescens (Jord.) Ball	OL, F	Ol, F	Paleotemperate
Asteraceae	Sonchus oleraceus L.	F	F	Mediterranean-European
Asteraceae	Symphyotrichum squamatum (Spreng.) G.L. Nesom	F	F	[Neotropical]
Asteraceae	Taraxacum aleppicum Dahlst.	OL, F	Ol, F	East Mediterranean
Asteraceae	Taraxacum copidophylloides A.J. Richards	Ol	Pe, Ol	Greek endemic
Asteraceae	Taraxacum minimum (Guss.) N. Terracc.	F	F	Mediterranean
Asteraceae	Taraxacum scolopendrinum Dahlst.	OL, F	Ol, F	East Mediterranean
Asteraceae	Tragopogon porrifolius L. subsp. eriospermus (Ten.) Greuter	OL, F	Ol, F	Mediterranean
Asteraceae	Tragopogon samaritani Boiss.	OL, F	Ol, F	Mediterranean-European
Asteraceae	Tussilago farfara L.	OL, F	Ol, F	Paleotemperate
Asteraceae	Urospermum picroides (L.) F.W. Schmidt	OL, F	Ol, F	Mediterranean
Asteraceae	Xanthium orientale L. subsp. italicum (Moretti) Greuter	F	F	[South European]
Asteraceae	Xanthium spinosum L.	OL, F	Ol, F	[South American]
Asteraceae	Xeranthemum inapertum (L.) Mill.	OL, F	Ol, F	Mediterranean-European
Berberidaceae	Leontice leontopetalum L. subsp. leontopetalum	OL, F	Ol, F	Mediterranean-SW Asian
Betulaceae	Carpinus orientalis Mill. subsp. orientalis	Ol	Ol	European-SW Asian
Betulaceae	Ostrya carpinifolia Scop.	Ol	Ol	Mediterranean-SW Asian
Biebersteiniaceae	Biebersteinia orphanidis Boiss.	Ol	-	East Mediterranean
Boraginaceae	Alkanna graeca Boiss. & Spruner subsp. baeotica (DC.) Nyman	Ol	-	Greek endemic
Boraginaceae	Alkanna methanaea Hausskn.	OL, F	Ol, F	Greek endemic
Boraginaceae	Anchusa undulata L. subsp. hybrida (Ten.) Bég.	OL, F	F	Mediterranean
Boraginaceae	Anchusella cretica (Mill.) Bigazzi, Nardi & Selvi	OL, F	Ol, F	Mediterranean
Boraginaceae	Anchusella variegata (L.) Bigazzi, Nardi & Selvi	F	F	Greek endemic
Boraginaceae	Asperugo procumbens L.	F	F	Paleotemperate
Boraginaceae	Buglossoides arvensis (L.) I.M. Johnst. subsp. arvensis	OL, F	Ol, F	Mediterranean
Boraginaceae	Buglossoides arvensis (L.) I.M. Johnst. subsp. sibthorpiana (Griseb.) R. Fern.	OL, F	Ol, F	European-SW Asian
Boraginaceae	Buglossoides incrassata (Guss.) I.M. Johnst. subsp. incrassata	OL, F	Ol, F	Mediterranean-European
Boraginaceae	Cerinthe minor L. subsp. auriculata (Ten.) Domac	Ol	Ol	European-SW Asian
Boraginaceae	Cynoglossum columnae Ten.	OL, F	Ol, F	Mediterranean
Boraginaceae	Cynoglossum officinale L. subsp. officinale	Ol	Ol	Euro-Siberian
Boraginaceae	Echium italicum L. subsp. biebersteinii (Lacaita) Greuter & Burdet	OL, F	Ol, F	European-SW Asian
Boraginaceae	Echium plantagineum L.	F	F	Mediterranean-European
Boraginaceae	Heliotropium europaeum L.	OL, F	Ol, F	Mediterranean-European
Boraginaceae	Melanortocarya obtusifolia (Willd.) Selvi & al.	Ol	Ol	Mediterranean
Boraginaceae	Myosotis alpestris F.W. Schmidt subsp. suaveolens (Willd.) Strid	OL, F	Ol, F	Balkan
Boraginaceae	Myosotis congesta Albert & A. Reyn.	OL, F	Ol, F	Mediterranean
Boraginaceae	Myosotis incrassata Guss.	Ol	Ol	Mediterranean-European
Boraginaceae	Myosotis ramosissima Rochel subsp. ramosissima	Ol	Ol	European-SW Asian
Boraginaceae	Myosotis sylvatica Hoffm. subsp. cyanea (Hayek) Vestergren	Ol	-	Mediterranean
Boraginaceae	Neatostema apulum (L.) I.M. Johnst.	F	F	Mediterranean
Boraginaceae	Onosma erecta Sm. subsp. erecta	Ol	Ol	Greek endemic
Boraginaceae	Onosma erecta Sm. subsp. malickyi Teppner	OL, F	F	Greek endemic
Boraginaceae	Onosma frutescens Lam.	OL, F	Ol	East Mediterranean
Boraginaceae	Symphytum bulbosum K.F. Schimp.	OL, F	Ol, F	Mediterranean
Brassicaceae	Aethionema saxatile (L.) R. Br. subsp. graecum (Boiss. & Spruner) Hayek	OL, F	Ol, F	Balkan-Anatolia
Brassicaceae	Alyssoides utriculata (L.) Medik.	Ol	-	Mediterranean-European
Brassicaceae	Alyssum montanum L. subsp. repens (Baumg.) Schmalh.	Ol	-	Mediterranean-European
Brassicaceae	Alyssum murale Waldst. & Kit.	Ol	Ol	Mediterranean-European
Brassicaceae	Alyssum siculum Jord.	OL, F	F	Mediterranean
Brassicaceae	Alyssum simplex Rudolphi	OL, F	Ol, F	Euro-Siberian
Brassicaceae	Alyssum smyrnaeum C.A. Mey.	Ol	Ol	East Mediterranean
Brassicaceae	Alyssum strigosum Banks & Sol. subsp. strigosum	F	F	Mediterranean-SW Asian
Brassicaceae	Arabis alpina L.	OL, F	Ol, F	Euro-Siberian
Brassicaceae	Arabis collina Ten.	Ol	Ol	Mediterranean
Brassicaceae	Arabis sagittata (Bertol.) DC.	Ol	Ol	European
Brassicaceae	Arabis turrita L.	Ol	Ol	European-SW Asian
Brassicaceae	Arabis verna (L.) R. Br.	OL, F	Ol, F	Mediterranean
Brassicaceae	Aubrieta deltoidea (L.) DC.	OL, F	F	Mediterranean
Brassicaceae	Aurinia moreana Tzanoud. & Iatroú	OL, F	F	Greek endemic
Brassicaceae	Aurinia saxatilis (L.) Desv. subsp. orientalis (Ard.) T.R. Dudley	OL, F	Ol, F	Balkan-Anatolia
Brassicaceae	Biscutella didyma L. subsp. apula Nyman	OL, F	Ol, F	Balkan-Italy
Brassicaceae	Bunias erucago L.	OL, F	Ol, F	Mediterranean
Brassicaceae	Calepina irregularis (Asso) Thell.	OL, F	Ol, F	Mediterranean-SW Asian
Brassicaceae	Capsella bursa-pastoris (L.) Medik.	OL, F	F	Cosmopolitan
Brassicaceae	Cardamine graeca L.	Ol	Ol	Mediterranean
Brassicaceae	Cardamine hirsuta L.	OL, F	Ol, F	Cosmopolitan
Brassicaceae	Clypeola jonthlaspi L. subsp. jonthlaspi	OL, F	Ol, F	Mediterranean-SW Asian
Brassicaceae	Clypeola jonthlaspi L. subsp. microcarpa (Moris) Arcang.	Ol	Ol	Mediterranean-SW Asian
Brassicaceae	Draba lacaitae Boiss.	OL, F	F	Balkan
Brassicaceae	Draba muralis L.	OL, F	F	Mediterranean-European
Brassicaceae	Draba praecox Steven	OL, F	Ol, F	European-SW Asian
Brassicaceae	Draba verna L.	OL, F	Ol, F	European-SW Asian
Brassicaceae	Eruca vesicaria (L.) Cav.	F	F	Mediterranean-SW Asian
Brassicaceae	Erysimum graecum Boiss. & Heldr.	OL, F	Ol, F	Greek endemic
Brassicaceae	Erysimum pectinatum Bory & Chaub.	OL, F	F	Greek endemic
Brassicaceae	Erysimum pseudocuspidatum Polatschek	Ol	Ol	Balkan
Brassicaceae	Erysimum pusillum Bory & Chaub.	OL, F	Ol, F	Greek endemic
Brassicaceae	Fibigia clypeata (L.) Medik. subsp. clypeata	Ol	Ol	Mediterranean-SW Asian
Brassicaceae	Hirschfeldia incana (L.) Lagr.-Foss.	OL, F	Ol, F	European-SW Asian
Brassicaceae	Hornungia petraea (L.) Rchb.	OL, F	Ol, F	Mediterranean
Brassicaceae	Lepidium draba L. subsp. draba	OL, F	Ol, F	Cosmopolitan
Brassicaceae	Lepidium hirtum (L.) Sm. subsp. nebrodense (Raf.) Thell.	OL, F	F	Balkan-Italy
Brassicaceae	Lunaria annua L. subsp. pachyrhiza (Borbás) Maire & Petitm.	Ol	Ol	Balkan-Italy
Brassicaceae	Malcolmia graeca Boiss. & Spruner subsp. bicolor (Boiss. & Heldr.) Stork	OL, F	Ol, F	*Greek endemic
Brassicaceae	Microthlaspi perfoliatum (L.) F.K. Mey.	OL, F	Ol, F	Paleotemperate
Brassicaceae	Nasturtium officinale R. Br.	OL, F	Ol, F	Cosmopolitan
Brassicaceae	Noccaea graeca (Jord.) F.K. Mey.	OL, F	F	Greek endemic
Brassicaceae	Raphanus raphanistrum L. subsp. raphanistrum	F	F	European-SW Asian
Brassicaceae	Rapistrum rugosum (L.) All.	F	F	European-SW Asian
Brassicaceae	Rorippa sylvestris (L.) Besser subsp. sylvestris	F	F	European-SW Asian
Brassicaceae	Sinapis alba L. subsp. mairei (H. Lindb.) Maire	F	F	Mediterranean-SW Asian
Brassicaceae	Sinapis arvensis L. subsp. arvensis	F	F	Euro-Siberian
Brassicaceae	Sisymbrium officinale (L.) Scop.	OL, F	Ol, F	Euro-Siberian, [Cosmopolitan]
Brassicaceae	Sisymbrium orientale L.	OL, F	Ol, F	European-SW Asian, [Cosmopolitan]
Caesalpiniaceae	Cercis siliquastrum L.	OL, F	Ol, F	Mediterranean-SW Asian
Campanulaceae	Asyneuma limonifolium (L.) Janch. subsp. limonifolium	OL, F	F	Mediterranean
Campanulaceae	Campanula drabifolia Sm.	F	F	Greek endemic
Campanulaceae	Campanula phrygia Jaub. & Spach	OL, F	Ol, F	Balkan-Anatolia
Campanulaceae	Campanula ramosissima Sm.	OL, F	Ol, F	Mediterranean
Campanulaceae	Campanula spatulata Sm. subsp. spatulata	OL, F	F	Balkan
Campanulaceae	Campanula spatulata Sm. subsp. spruneriana (Hampe) Hayek	OL, F	Ol, F	Balkan
Campanulaceae	Campanula topaliana Beauverd subsp. topaliana	OL, F	-	Greek endemic	Reported as new for Mts. Oligirtos and Farmakas by us in the 7th Balkan Botanical Congress, Novi Sad, Serbia, 2018.
Campanulaceae	Campanula trachelium L. subsp. athoa (Boiss. & Heldr.) Hayek	Ol	Ol	Balkan
Campanulaceae	Campanula versicolor Andrews	OL, F	F	Balkan-Italy
Campanulaceae	Legousia hybrida (L.) Delarbre	OL, F	Ol, F	European-SW Asian
Campanulaceae	Legousia speculum-veneris (L.) Chaix	Ol	Ol	Mediterranean-European
Caprifoliaceae	Lonicera etrusca Santi	OL, F	Ol, F	Mediterranean
Caprifoliaceae	Lonicera implexa Aiton	F	F	Mediterranean
Caprifoliaceae	Lonicera nummulariifolia Jaub. & Spach subsp. nummulariifolia	OL, F	Ol, F	Mediterranean-SW Asian
Caprifoliaceae	Sambucus ebulus L.	Ol	Ol	Mediterranean-European
Caprifoliaceae	Sambucus nigra L.	Ol	Ol	European-SW Asian
Caryophyllaceae	Agrostemma githago L. subsp. githago	F	F	European-SW Asian
Caryophyllaceae	Arenaria filicaulis Fenzl subsp. graeca (Boiss.) McNeill	OL, F	F	Balkan-Anatolia
Caryophyllaceae	Arenaria leptoclados (Rchb.) Guss.	OL, F	Ol, F	European-SW Asian
Caryophyllaceae	Arenaria serpyllifolia L.	Ol	Ol	European-SW Asian
Caryophyllaceae	Cerastium brachypetalum Pers. subsp. roeseri (Boiss. & Heldr.) Nyman	OL, F	F	Mediterranean
Caryophyllaceae	Cerastium brachypetalum Pers. subsp. tenoreanum (Ser.) Soó	F	F	European
Caryophyllaceae	Cerastium candidissimum Correns	OL, F	F	Greek endemic
Caryophyllaceae	Cerastium glomeratum Thuill.	Ol	Ol	Cosmopolitan
Caryophyllaceae	Dianthus biflorus Sm.	OL, F	Ol, F	Greek endemic
Caryophyllaceae	Dianthus diffusus Sm.	OL, F	Ol, F	Balkan-Anatolia
Caryophyllaceae	Dianthus pinifolius Sm. subsp. lilacinus (Boiss. & Heldr.) Wettst.	F	F	Balkan
Caryophyllaceae	Dianthus viscidus Bory & Chaub.	Ol	Ol	Balkan-Anatolia
Caryophyllaceae	Herniaria hirsuta L. subsp. hirsuta	OL, F	Ol, F	Paleotemperate
Caryophyllaceae	Herniaria incana Lam.	OL, F	Ol, F	European-SW Asian
Caryophyllaceae	Holosteum umbellatum L. subsp. umbellatum	OL, F	Ol, F	European-SW Asian
Caryophyllaceae	Minuartia attica (Boiss. & Spruner) Vierh. subsp. attica	OL, F	Ol, F	Balkan
Caryophyllaceae	Minuartia globulosa (Labill.) Schinz & Thell.	OL, F	Ol, F	East Mediterranean
Caryophyllaceae	Minuartia hamata (Hausskn. & Bornm.) Mattf.	F	F	Mediterranean-SW Asian
Caryophyllaceae	Minuartia hybrida (Vill.) Schischk.	F	F	European-SW Asian
Caryophyllaceae	Minuartia mediterranea (Link) K. Malý	F	F	Mediterranean
Caryophyllaceae	Minuartia mesogitana (Boiss.) Hand.-Mazz. subsp. velenovskyi (Rohlena) McNeill	Ol	Ol	Balkan
Caryophyllaceae	Minuartia stellata (E.D. Clarke) Maire & Petitm.	OL, F	F	Balkan
Caryophyllaceae	Paronychia capitata (L.) Lam. subsp. capitata	OL, F	Ol, F	Mediterranean
Caryophyllaceae	Petrorhagia cf. glumacea (Bory & Chaub.) P.W. Ball & Heywood	OL, F	Ol, F	Balkan	Our specimens are possibly hybrids or introgressions with P. glumacea / P. obcordata (see also [75,110]).
Caryophyllaceae	Petrorhagia cf. obcordata (Margot & Reut.) Greuter & Burdet	OL, F	Ol, F	Balkan-Anatolia	Our specimens are possibly hybrids or introgressions with P. glumacea / P. obcordata (see also [75,110]).
Caryophyllaceae	Petrorhagia dubia (Raf.) G. López & Romo	OL, F	Ol, F	Mediterranean
Caryophyllaceae	Petrorhagia illyrica (L.) P.W. Ball & Heywood subsp. illyrica	OL, F	Ol, F	Balkan
Caryophyllaceae	Saponaria glutinosa M. Bieb.	Ol	Ol	Mediterranean-European
Caryophyllaceae	Silene auriculata Sm. subsp. auriculata	Ol	-	Greek endemic
Caryophyllaceae	Silene behen L.	F	F	Mediterranean
Caryophyllaceae	Silene bupleuroides L. subsp. staticifolia (Sm.) Chowdhuri	Ol	Ol	Balkan-Anatolia
Caryophyllaceae	Silene congesta Sm.	OL, F	Ol, F	Balkan
Caryophyllaceae	Silene conica L.	OL, F	Ol, F	European-SW Asian
Caryophyllaceae	Silene corinthiaca Boiss. & Heldr.	F	F	Greek endemic
Caryophyllaceae	Silene cretica L.	OL, F	Ol, F	Mediterranean
Caryophyllaceae	Silene graeca Boiss. & Spruner	OL, F	Ol, F	Balkan
Caryophyllaceae	Silene italica (L.) Pers. subsp. italica	F	F	European-SW Asian
Caryophyllaceae	Silene italica (L.) Pers. subsp. peloponnesiaca Greuter	OL, F	Ol, F	*Greek endemic
Caryophyllaceae	Silene latifolia Poir.	OL, F	Ol, F	European-SW Asian
Caryophyllaceae	Silene multicaulis Guss. subsp. multicaulis	OL, F	Ol, F	Balkan-Italy
Caryophyllaceae	Silene nocturna L.	OL, F	Ol, F	Mediterranean
Caryophyllaceae	Silene radicosa Boiss. & Heldr.	OL, F	Ol, F	Balkan
Caryophyllaceae	Silene spinescens Sm.	F	F	Greek endemic
Caryophyllaceae	Silene tenuiflora Guss.	F	F	Mediterranean
Caryophyllaceae	Silene vulgaris (Moench) Garcke subsp. macrocarpa Turrill	OL, F	Ol, F	Mediterranean
Caryophyllaceae	Silene vulgaris (Moench) Garcke subsp. megalosperma (Heldr.) Hayek	Ol	Ol	Balkan
Caryophyllaceae	Stellaria apetala Ucria	F	F	European-SW Asian
Caryophyllaceae	Stellaria cupaniana (Jord. & Fourr.) Bég.	OL, F	Ol, F	Mediterranean
Caryophyllaceae	Velezia rigida L.	OL, F	Ol, F	Mediterranean-SW Asian
Chenopodiaceae	Atriplex patula L.	OL, F	Ol, F	Euro-Siberian
Chenopodiaceae	Blitum bonus-henricus (L.) Rchb.	Ol	Ol	European
Chenopodiaceae	Chenopodium album L.	OL, F	Ol, F	Cosmopolitan
Chenopodiaceae	Chenopodium vulvaria L.	OL, F	Ol, F	European-SW Asian
Cistaceae	Cistus creticus L. subsp. eriocephalus (Viv.) Greuter & Burdet	OL, F	Ol, F	Mediterranean
Cistaceae	Cistus salviifolius L.	F	F	Mediterranean
Cistaceae	Fumana arabica (L.) Spach	F	F	Mediterranean
Cistaceae	Fumana thymifolia (L.) Webb	OL, F	Ol, F	Mediterranean
Cistaceae	Helianthemum hymettium Boiss. & Heldr.	OL, F	Ol, F	Greek endemic
Cistaceae	Helianthemum nummularium (L.) Mill. subsp. nummularium	OL, F	Ol, F	Mediterranean
Cistaceae	Helianthemum salicifolium (L.) Mill.	OL, F	Ol, F	European-SW Asian
Colchicaceae	Colchicum bivonae Guss.	Ol	Ol	Balkan-Italy
Colchicaceae	Colchicum cupanii Guss. subsp. cupanii	F	F	Mediterranean
Colchicaceae	Colchicum graecum K.M. Perss.	OL, F	Ol, F	Greek endemic
Convolvulaceae	Calystegia sepium (L.) R. Br.	F	F	Cosmopolitan
Convolvulaceae	Calystegia silvatica (Kit.) Griseb. subsp. silvatica	Ol	Ol	Mediterranean-SW Asian
Convolvulaceae	Convolvulus althaeoides L.	F	F	Mediterranean
Convolvulaceae	Convolvulus arvensis L.	OL, F	Ol, F	Cosmopolitan
Convolvulaceae	Convolvulus cantabrica L.	OL, F	Ol, F	Mediterranean-SW Asian
Convolvulaceae	Convolvulus elegantissimus Mill.	OL, F	Ol, F	Mediterranean
Convolvulaceae	Convolvulus mairei Halácsy	OL, F	Ol, F	Greek endemic
Convolvulaceae	Cuscuta campestris Yunck.	F	F	[North American]
Convolvulaceae	Cuscuta palaestina Boiss. subsp. palaestina	F	F	Mediterranean
Convolvulaceae	Cuscuta planiflora Ten.	Ol	Ol	Subtropical-tropical
Crassulaceae	Sedum acre L.	Ol	Ol	Euro-Siberian
Crassulaceae	Sedum album L.	Ol	Ol	European-SW Asian
Crassulaceae	Sedum amplexicaule DC. subsp. tenuifolium (Sm.) Greuter	OL, F	Ol, F	Mediterranean
Crassulaceae	Sedum caespitosum (Cav.) DC.	F	F	Mediterranean
Crassulaceae	Sedum cepaea L.	OL, F	Ol, F	Mediterranean
Crassulaceae	Sedum dasyphyllum L. subsp. dasyphyllum	Ol	-	Mediterranean-European
Crassulaceae	Sedum eriocarpum Sm.	Ol	Ol	East Mediterranean
Crassulaceae	Sedum hispanicum L.	OL, F	F	European-SW Asian
Crassulaceae	Sedum laconicum Boiss. & Heldr. subsp. laconicum	OL, F	F	*Greek endemic
Crassulaceae	Sedum ochroleucum Chaix	Ol	Ol	Mediterranean
Crassulaceae	Sedum sediforme (Jacq.) Pau	F	F	Mediterranean
Crassulaceae	Sedum urvillei DC.	OL, F	F	Mediterranean-European
Crassulaceae	Umbilicus horizontalis (Guss.) DC.	Ol	Ol	Mediterranean
Crassulaceae	Umbilicus luteus (Huds.) Webb & Berthel.	OL, F	Ol, F	Mediterranean
Cucurbitaceae	Ecballium elaterium (L.) A. Rich. subsp. elaterium	OL, F	Ol, F	Mediterranean-SW Asian
Cyperaceae	Carex distachya Desf.	OL, F	Ol, F	Mediterranean
Cyperaceae	Carex divisa Huds.	F	F	European-SW Asian
Cyperaceae	Carex flacca Schreb. subsp. serrulata (Spreng.) Greuter	OL, F	Ol, F	Mediterranean-SW Asian
Cyperaceae	Carex leersii F.W. Schultz	Ol	Ol	European-SW Asian
Cyperaceae	Carex otrubae Podp.	Ol	Ol	European-SW Asian
Cyperaceae	Carex pendula Huds.	Ol	Ol	Mediterranean-European
Cyperaceae	Cyperus longus L. subsp. badius (Desf.) Bonnier & Layens	F	F	Paleotemperate
Cyperaceae	Cyperus longus L. subsp. longus	F	F	Paleotemperate
Cyperaceae	Eleocharis palustris (L.) Roem. & Schult. subsp. palustris	F	F	Cosmopolitan
Cyperaceae	Isolepis cernua (Vahl) Roem. & Schult.	F	F	Cosmopolitan
Cyperaceae	Schoenus nigricans L.	F	F	Cosmopolitan
Cyperaceae	Scirpoides holoschoenus (L.) Soják	F	F	Paleotemperate
Dioscoreaceae	Dioscorea communis (L.) Caddick & Wilkin	OL, F	Ol, F	Mediterranean-European
Dipsacaceae	Cephalaria ambrosioides (Sm.) Roem. & Schult.	Ol	Ol	Balkan
Dipsacaceae	Knautia integrifolia (L.) Bertol. subsp. mimica (Borbás) Greuter	OL, F	Ol, F	Balkan
Dipsacaceae	Lomelosia brachiata (Sm.) Greuter & Burdet	OL, F	Ol, F	East Mediterranean
Dipsacaceae	Pterocephalus perennis Coult. subsp. perennis	OL, F	F	*Greek endemic
Dipsacaceae	Pterocephalus plumosus (L.) Coult.	OL, F	Ol, F	Mediterranean-SW Asian
Dipsacaceae	Scabiosa webbiana D. Don	Ol	Ol	Mediterranean-SW Asian
Ericaceae	Arbutus andrachne L.	OL, F	Ol, F	East Mediterranean
Ericaceae	Arbutus unedo L.	OL, F	Ol, F	Mediterranean
Euphorbiaceae	Chrozophora tinctoria (L.) A. Juss.	F	F	Mediterranean-SW Asian
Euphorbiaceae	Euphorbia acanthothamnos Boiss.	OL, F	Ol, F	East Mediterranean
Euphorbiaceae	Euphorbia apios L.	OL, F	Ol, F	Mediterranean
Euphorbiaceae	Euphorbia aulacosperma Boiss.	OL, F	Ol, F	East Mediterranean
Euphorbiaceae	Euphorbia characias L. subsp. wulfenii (W.D.J. Koch) Radcl.-Sm.	Ol	Ol	Mediterranean
Euphorbiaceae	Euphorbia exigua L. subsp. exigua	F	F	Mediterranean-European
Euphorbiaceae	Euphorbia falcata L. subsp. falcata	Ol	Ol	European-SW Asian
Euphorbiaceae	Euphorbia helioscopia L.	OL, F	Ol, F	Cosmopolitan
Euphorbiaceae	Euphorbia peplus L.	F	F	Cosmopolitan
Euphorbiaceae	Euphorbia prostrata Aiton	Ol	Ol	[Neotropical]
Euphorbiaceae	Euphorbia taurinensis All.	OL, F	Ol, F	European-SW Asian
Euphorbiaceae	Mercurialis annua L.	F	F	Paleotemperate
Fabaceae	Anthyllis hermanniae L. subsp. hermanniae	OL, F	Ol, F	Mediterranean
Fabaceae	Anthyllis vulneraria L. subsp. hispidissima (Sagorski) Cullen	Ol	Ol	Balkan-Anatolia
Fabaceae	Anthyllis vulneraria L. subsp. rubriflora (DC.) Arcang.	OL, F	Ol, F	Mediterranean
Fabaceae	Astragalus angustifolius Lam. subsp. erinaceus (C. Presl) Brullo & al.	OL, F	F	*Greek endemic
Fabaceae	Astragalus depressus L. subsp. depressus	OL, F	F	Mediterranean-European
Fabaceae	Astragalus hamosus L.	OL, F	Ol, F	Mediterranean-SW Asian
Fabaceae	Astragalus lacteus Boiss.	Ol	-	Balkan
Fabaceae	Astragalus monspessulanus L. subsp. monspessulanus	OL, F	Ol, F	Mediterranean
Fabaceae	Bituminaria bituminosa (L.) C.H. Stirt.	OL, F	Ol, F	Mediterranean-European
Fabaceae	Calicotome villosa (Poir.) Link	OL, F	Ol, F	Mediterranean
Fabaceae	Colutea arborescens L. subsp. arborescens	F	F	European-SW Asian
Fabaceae	Coronilla scorpioides (L.) W.D.J. Koch	OL, F	Ol, F	Mediterranean-European
Fabaceae	Dorycnium herbaceum Vill.	OL, F	Ol, F	Mediterranean-European
Fabaceae	Dorycnium hirsutum (L.) Ser.	OL, F	Ol, F	Mediterranean
Fabaceae	Genista acanthoclada DC. subsp. acanthoclada	OL, F	Ol, F	East Mediterranean
Fabaceae	Hippocrepis biflora Spreng.	OL, F	Ol, F	Mediterranean-SW Asian
Fabaceae	Hippocrepis emerus (L.) Lassen subsp. emeroides (Boiss. & Spruner) Greuter & Burdet ex Lassen	OL, F	Ol, F	East Mediterranean
Fabaceae	Hymenocarpos circinnatus (L.) Savi	OL, F	Ol, F	Mediterranean
Fabaceae	Lathyrus amphicarpos L.	Ol	Ol	Mediterranean
Fabaceae	Lathyrus aphaca L.	OL, F	Ol, F	Mediterranean-SW Asian
Fabaceae	Lathyrus cicera L.	Ol	Ol	Mediterranean-SW Asian
Fabaceae	Lathyrus digitatus (M. Bieb.) Fiori	OL, F	Ol	Mediterranean
Fabaceae	Lathyrus grandiflorus Sm.	OL, F	Ol, F	Balkan-Italy
Fabaceae	Lathyrus laxiflorus (Desf.) Kuntze	OL, F	Ol, F	East Mediterranean
Fabaceae	Lathyrus saxatilis (Vent.) Vis.	OL, F	Ol, F	Mediterranean
Fabaceae	Lathyrus setifolius L.	OL, F	Ol, F	Mediterranean
Fabaceae	Lathyrus sphaericus Retz.	F	F	European-SW Asian
Fabaceae	Lens nigricans (M. Bieb.) Godr.	OL, F	Ol, F	Mediterranean
Fabaceae	Lotus corniculatus L.	OL, F	Ol	European-SW Asian
Fabaceae	Lotus edulis L.	F	F	Mediterranean
Fabaceae	Lotus ornithopodioides L.	F	F	Mediterranean
Fabaceae	Lotus tenuis Willd.	OL, F	Ol, F	European-SW Asian
Fabaceae	Medicago arabica (L.) Huds.	F	F	European-SW Asian
Fabaceae	Medicago coronata (L.) Bartal.	OL, F	Ol, F	Mediterranean-SW Asian
Fabaceae	Medicago disciformis DC.	OL, F	Ol, F	Mediterranean
Fabaceae	Medicago lupulina L.	OL, F	F	Circumtemperate
Fabaceae	Medicago minima (L.) Bartal.	OL, F	Ol, F	Paleotemperate
Fabaceae	Medicago monspeliaca (L.) Trautv.	F	F	Mediterranean-SW Asian
Fabaceae	Medicago orbicularis (L.) Bartal.	OL, F	Ol, F	Mediterranean-SW Asian
Fabaceae	Medicago polymorpha L.	OL, F	Ol, F	Paleotemperate
Fabaceae	Medicago rigidula (L.) All.	OL, F	Ol, F	Mediterranean-SW Asian
Fabaceae	Medicago rugosa Desr.	F	F	Mediterranean
Fabaceae	Medicago sativa L. subsp. falcata (L.) Arcang.	OL, F	Ol, F	European-SW Asian
Fabaceae	Medicago sativa L. subsp. sativa	OL, F	Ol, F	European-SW Asian
Fabaceae	Medicago truncatula Gaertn.	F	F	Mediterranean-SW Asian
Fabaceae	Melilotus graecus (Boiss. & Spruner) Lassen	F	F	Greek endemic
Fabaceae	Melilotus neapolitanus Ten.	OL, F	Ol, F	European-SW Asian
Fabaceae	Melilotus officinalis (L.) Lam.	Ol	Ol	European-SW Asian
Fabaceae	Onobrychis aequidentata (Sm.) d'Urv.	OL, F	Ol, F	Mediterranean
Fabaceae	Onobrychis alba (Waldst. & Kit.) Desv. subsp. pentelica (Hausskn.) Nyman	OL, F	F	Balkan-Italy
Fabaceae	Onobrychis caput-galli (L.) Lam.	OL, F	Ol, F	Mediterranean
Fabaceae	Ononis pubescens L.	F	F	Mediterranean
Fabaceae	Ononis pusilla L.	OL, F	Ol, F	Mediterranean
Fabaceae	Ononis reclinata L.	F	F	Mediterranean-European
Fabaceae	Ononis spinosa L. subsp. antiquorum (L.) Arcang.	Ol	Ol	European-SW Asian
Fabaceae	Ononis spinosa L. subsp. leiosperma (Boiss.) Širj.	Ol	Pe, Ol	East Mediterranean
Fabaceae	Ononis viscosa L. subsp. sieberi (DC.) Širj.	F	F	Mediterranean
Fabaceae	Pisum sativum L. subsp. biflorum (Raf.) Soldano	F	F	European-SW Asian
Fabaceae	Robinia pseudoacacia L.	Ol	Ol	[North American]
Fabaceae	Scorpiurus muricatus L.	OL, F	Ol, F	Mediterranean
Fabaceae	Securigera cretica (L.) Lassen	F	F	Mediterranean
Fabaceae	Securigera securidaca (L.) Degen & Dörfl.	F	F	Mediterranean
Fabaceae	Spartium junceum L.	OL, F	OL, F	Mediterranean
Fabaceae	Trifolium angustifolium L.	F	F	European-SW Asian
Fabaceae	Trifolium arvense L.	Ol	Ol	Paleotemperate
Fabaceae	Trifolium campestre Schreb.	OL, F	Ol, F	European-SW Asian
Fabaceae	Trifolium cherleri L.	OL, F	Ol, F	Mediterranean
Fabaceae	Trifolium grandiflorum Schreb.	OL, F	Ol, F	Mediterranean-SW Asian
Fabaceae	Trifolium lucanicum Guss.	OL, F	Ol, F	Mediterranean
Fabaceae	Trifolium nigrescens Viv.	OL, F	Ol, F	Mediterranean
Fabaceae	Trifolium physodes M. Bieb.	OL, F	-	Mediterranean
Fabaceae	Trifolium pignantii Fauché & Chaub.	OL, F	Ol, F	Balkan
Fabaceae	Trifolium pratense L.	Ol	Ol	European-SW Asian
Fabaceae	Trifolium repens L.	Ol	-	Paleotemperate
Fabaceae	Trifolium scabrum L.	OL, F	Ol, F	European-SW Asian
Fabaceae	Trifolium stellatum L.	OL, F	Ol, F	Mediterranean
Fabaceae	Trifolium tomentosum L.	F	F	Mediterranean
Fabaceae	Trigonella gladiata M. Bieb.	Ol	Ol	Mediterranean
Fabaceae	Tripodion graecum (Boiss.) Lassen	OL, F	-	East Mediterranean	Reported as new for Mts. Oligirtos and Farmakas by us in the 7th Balkan Botanical Congress, Novi Sad, Serbia, 2018.
Fabaceae	Tripodion tetraphyllum (L.) Fourr.	F	F	Mediterranean
Fabaceae	Vicia angustifolia L.	Ol	Ol	Paleotemperate
Fabaceae	Vicia hybrida L.	OL, F	Ol, F	Mediterranean-European
Fabaceae	Vicia laeta Ces.	Ol	Ol	Mediterranean
Fabaceae	Vicia lathyroides L.	OL, F	Ol	Mediterranean-European
Fabaceae	Vicia lutea L. subsp. lutea	F	F	Mediterranean
Fabaceae	Vicia pannonica Crantz subsp. striata (M. Bieb.) Nyman	F	F	Mediterranean-European
Fabaceae	Vicia parviflora Cav.	Ol	Ol	Mediterranean-Atlantic
Fabaceae	Vicia peregrina L.	F	F	Mediterranean-SW Asian
Fabaceae	Vicia pubescens (DC.) Link	F	F	Mediterranean
Fabaceae	Vicia sativa L. subsp. sativa	OL, F	Ol, F	Paleotemperate
Fabaceae	Vicia sibthorpii Boiss.	F	F	East Mediterranean
Fabaceae	Vicia tenuifolia Roth subsp. tenuifolia	F	F	European-SW Asian
Fabaceae	Vicia villosa Roth subsp. eriocarpa (Hausskn.) P.W. Ball	OL, F	Ol, F	East Mediterranean
Fabaceae	Vicia villosa Roth subsp. microphylla (d'Urv.) P.W. Ball	F	F	East Mediterranean
Fagaceae	Castanea sativa Mill.	Ol	Ol	European
Fagaceae	Quercus coccifera L.	OL, F	Ol, F	Mediterranean
Fagaceae	Quercus ilex L.	Ol	Ol	Mediterranean
Fagaceae	Quercus pubescens Willd.	OL, F	Ol, F	Mediterranean-European
Fumariaceae	Corydalis cava (L.) Schweigg. & Körte	Ol	Ol	European-SW Asian
Fumariaceae	Corydalis solida (L.) Clairv. subsp. incisa Lidén	Ol	Ol	Balkan
Fumariaceae	Fumaria densiflora DC.	F	F	Mediterranean-European
Fumariaceae	Fumaria judaica Boiss. subsp. judaica	F	F	East Mediterranean
Fumariaceae	Fumaria officinalis L. subsp. officinalis	Ol	Ol	Paleotemperate
Fumariaceae	Fumaria petteri Rchb. subsp. petteri	Ol	Ol	Mediterranean
Fumariaceae	Fumaria rostellata Knaf	Ol	Ol	Balkan-Central Europe
Fumariaceae	Hypecoum imberbe Sm.	Ol	Ol	Mediterranean
Gentianaceae	Blackstonia perfoliata (L.) Huds. subsp. perfoliata	F	F	Mediterranean-European
Gentianaceae	Centaurium erythraea Rafn subsp. turcicum (Velen.) Melderis	F	F	Mediterranean-European
Gentianaceae	Centaurium pulchellum (Sw.) Druce	OL, F	Ol, F	European-SW Asian
Gentianaceae	Centaurium tenuiflorum (Hoffmanns. & Link) Fritsch subsp. acutiflorum (Schott) Zeltner	Ol	Ol	Mediterranean-European
Geraniaceae	Erodium cicutarium (L.) L'Hér.	OL, F	Ol, F	Circumtemperate
Geraniaceae	Erodium malacoides (L.) L'Hér.	OL, F	Ol, F	Mediterranean-SW Asian
Geraniaceae	Erodium moschatum (L.) L'Hér.	F	F	European-SW Asian
Geraniaceae	Geranium dissectum L.	F	F	European-SW Asian
Geraniaceae	Geranium lucidum L.	OL, F	F	European-SW Asian
Geraniaceae	Geranium macrostylum Boiss.	OL, F	Ol, F	East Mediterranean
Geraniaceae	Geranium molle L.	OL, F	Ol, F	Paleotemperate
Geraniaceae	Geranium purpureum Vill.	Ol	Ol	Mediterranean
Geraniaceae	Geranium pusillum Burm. f.	Ol	Ol	European-SW Asian
Geraniaceae	Geranium pyrenaicum Burm. f.	Ol	-	Mediterranean-European
Geraniaceae	Geranium robertianum L.	OL, F	Ol, F	Cosmopolitan, Circumtemperate
Geraniaceae	Geranium rotundifolium L.	OL, F	F	Paleotemperate
Geraniaceae	Geranium subcaulescens L'Hér. ex DC.	Ol	-	Mediterranean
Globulariaceae	Globularia alypum L.	F	F	Mediterranean
Grossulariaceae	Ribes multiflorum Roem. & Schult. subsp. multiflorum	Ol	Ol	Mediterranean
Grossulariaceae	Ribes uva-crispa L. subsp. austro-europaeum (Bornm.) Bech.	OL, F	F	European
Hyacinthaceae	Bellevalia dubia (Guss.) Rchb. subsp. boissieri (Freyn) Feinbrun	OL, F	Ol, F	Mediterranean
Hyacinthaceae	Drimia numidica (Jord. & Fourr.) J.C. Manning & Goldblatt	F	F	Mediterranean
Hyacinthaceae	Muscari botryoides (L.) Mill.	Ol	-	Mediterranean-European
Hyacinthaceae	Muscari commutatum Guss.	OL, F	Ol, F	Balkan-Italy
Hyacinthaceae	Muscari comosum (L.) Mill.	OL, F	Ol, F	Mediterranean-European
Hyacinthaceae	Muscari heldreichii Boiss.	Ol	Ol	Greek endemic
Hyacinthaceae	Muscari neglectum Guss. ex Ten.	OL, F	Ol, F	European-SW Asian
Hyacinthaceae	Muscari pulchellum Boiss.	OL, F	Ol, F	Greek endemic
Hyacinthaceae	Muscari weissii Freyn	F	F	East Mediterranean
Hyacinthaceae	Ornithogalum exscapum Ten.	OL, F	Ol, F	Balkan-Italy
Hyacinthaceae	Ornithogalum kochii Parl.	Ol	Pe, Ol	Mediterranean
Hyacinthaceae	Ornithogalum montanum Cirillo	OL, F	F	Mediterranean-SW Asian
Hyacinthaceae	Ornithogalum sibthorpii Greuter	OL, F	Ol, F	Balkan-Anatolia
Hyacinthaceae	Prospero elisae Speta	OL, F	Ol, F	Balkan
Hyacinthaceae	Scilla subnivalis (Halácsy) Speta	OL, F	Ol, F	Greek endemic
Hypericaceae	Hypericum empetrifolium Willd. subsp. empetrifolium	OL, F	Ol, F	East Mediterranean
Hypericaceae	Hypericum perforatum L. subsp. veronense (Schrank) A. Fröhl.	OL, F	Ol, F	Paleotemperate
Hypericaceae	Hypericum tetrapterum Fr.	Ol	Ol	European-SW Asian
Hypericaceae	Hypericum triquetrifolium Turra	F	F	Mediterranean-SW Asian
Hypericaceae	Hypericum vesiculosum Griseb.	Ol	Ol	Balkan
Iridaceae	Crocus biflorus Mill. subsp. melantherus B. Mathew	Ol	Ol	Greek endemic
Iridaceae	Crocus cancellatus Herb. subsp. mazziaricus (Herb.) B. Mathew	OL, F	Ol, F	Balkan-Anatolia
Iridaceae	Crocus hadriaticus Herb.	F	F	Balkan
Iridaceae	Crocus nivalis Bory & Chaub.	Ol	Ol	Balkan
Iridaceae	Crocus olivieri J. Gay subsp. olivieri	OL, F	Ol, F	Balkan-Anatolia
Iridaceae	Iris attica Boiss. & Heldr.	OL, F	F	Balkan-Anatolia
Iridaceae	Iris hellenica Mermygkas, Kit Tan & Yannits.	F	-	Greek endemic	Reported as new for Mt. Farmakas by us in the 7th Balkan Botanical Congress, Novi Sad, Serbia, 2018.
Iridaceae	Iris tuberosa L.	F	F	Mediterranean
Iridaceae	Iris unguicularis Poir. subsp. angustifolia (Boiss. & Heldr.) Greuter	OL, F	Ol, F	*Greek endemic
Juglandaceae	Juglans regia L.	OL, F	Ol, F	Mediterranean-European
Juncaceae	Juncus articulatus L.	OL, F	Ol, F	(Circum-)Boreal
Juncaceae	Juncus bufonius L.	F	F	Cosmopolitan
Juncaceae	Juncus heldreichianus Parl. subsp. heldreichianus	F	F	East Mediterranean
Juncaceae	Juncus inflexus L.	OL, F	Ol, F	Paleotemperate
Juncaceae	Luzula forsteri (Sm.) DC.	OL, F	Ol, F	Mediterranean
Juncaceae	Luzula nodulosa (Bory & Chaub.) E.H.F. Mey.	OL, F	Ol, F	Mediterranean
Lamiaceae	Acinos alpinus (L.) Moench subsp. hungaricus (Simonk.) Soják	OL, F	Ol, F	Balkan-Anatolia
Lamiaceae	Acinos alpinus (L.) Moench subsp. meridionalis (Nyman) P.W. Ball	OL, F	F	Mediterranean
Lamiaceae	Acinos graveolens (M. Bieb.) Link	Ol	Ol	Mediterranean
Lamiaceae	Acinos suaveolens (Sm.) Loudon	OL, F	Ol, F	Mediterranean
Lamiaceae	Ajuga chamaepitys (L.) Schreb. subsp. chia (Schreb.) Arcang.	OL, F	Ol, F	European-SW Asian
Lamiaceae	Ajuga iva (L.) Schreb.	F	F	Mediterranean
Lamiaceae	Ballota acetabulosa (L.) Benth.	OL, F	Ol, F	Balkan-Anatolia
Lamiaceae	Ballota nigra L. subsp. ruderalis (Sw.) Briq.	F	F	Mediterranean
Lamiaceae	Betonica alopecurus L. subsp. alopecurus	Ol	-	European
Lamiaceae	Calamintha grandiflora (L.) Moench subsp. grandiflora	OL, F	Ol, F	Mediterranean-European
Lamiaceae	Clinopodium vulgare L. subsp. orientale Bothmer	OL, F	Ol, F	Mediterranean
Lamiaceae	Lamium amplexicaule L.	OL, F	Ol, F	Paleotemperate
Lamiaceae	Lamium bifidum Cirillo subsp. bifidum	Ol	Ol	Mediterranean
Lamiaceae	Lamium garganicum L. subsp. garganicum	F	-	Mediterranean
Lamiaceae	Lamium garganicum L. subsp. striatum (Sm.) Hayek	OL, F	F	Mediterranean
Lamiaceae	Lamium moschatum Mill. subsp. moschatum	F	F	East Mediterranean
Lamiaceae	Lycopus europaeus L.	F	F	Paleotemperate
Lamiaceae	Marrubium peregrinum L.	OL, F	Ol, F	European
Lamiaceae	Marrubium velutinum Sm. subsp. cylleneum (Boiss. & Heldr.) Nyman	OL, F	F	Greek endemic
Lamiaceae	Melissa officinalis L. subsp. altissima (Sm.) Arcang.	F	F	Mediterranean
Lamiaceae	Melittis melissophyllum L. subsp. albida (Guss.) P.W. Ball	OL, F	Ol, F	European
Lamiaceae	Mentha aquatica L.	OL, F	Ol, F	Paleotemperate
Lamiaceae	Mentha longifolia (L.) Huds. subsp. typhoides (Briq.) Harley	F	F	East Mediterranean
Lamiaceae	Mentha pulegium L.	F	F	Mediterranean
Lamiaceae	Mentha spicata L. subsp. condensata (Briq.) Greuter & Burdet	OL, F	Ol, F	Mediterranean
Lamiaceae	Mentha suaveolens Ehrh. subsp. suaveolens	F	F	Mediterranean
Lamiaceae	Micromeria juliana (L.) Rchb.	OL, F	F	Mediterranean
Lamiaceae	Nepeta argolica Bory & Chaub. subsp. argolica	OL, F	Ol, F	Greek endemic
Lamiaceae	Origanum vulgare L. subsp. hirtum (Link) A. Terracc.	OL, F	Ol, F	European-SW Asian
Lamiaceae	Phlomis fruticosa L.	OL, F	Ol, F	Mediterranean
Lamiaceae	Phlomis herba-venti L. subsp. pungens (Willd.) DeFillips	F	F	European-SW Asian
Lamiaceae	Phlomis samia L.	OL, F	F	Balkan-Anatolia
Lamiaceae	Prunella laciniata (L.) L.	OL, F	Ol, F	Mediterranean
Lamiaceae	Prunella vulgaris L.	OL, F	Ol, F	European-SW Asian
Lamiaceae	Salvia argentea L.	OL, F	Ol, F	Mediterranean
Lamiaceae	Salvia fruticosa Mill.	F	F	East Mediterranean
Lamiaceae	Salvia pomifera L. subsp. calycina (Sm.) Hayek	Ol	Ol	East Mediterranean
Lamiaceae	Salvia ringens Sm.	F	F	European
Lamiaceae	Salvia verbenaca L.	OL, F	Ol, F	Mediterranean-Atlantic
Lamiaceae	Salvia viridis L.	F	F	Mediterranean
Lamiaceae	Satureja parnassica Boiss. subsp. parnassica	OL, F	F	*Greek endemic
Lamiaceae	Scutellaria columnae All. subsp. columnae	Ol	Ol	Mediterranean
Lamiaceae	Scutellaria rupestris Boiss. & Heldr. subsp. parnassica (Boiss.) Greuter & Burdet	OL, F	Ol, F	*Greek endemic
Lamiaceae	Sideritis clandestina (Bory & Chaub.) Hayek subsp. peloponnesiaca (Boiss. & Heldr.) Baden	Ol	-	Greek endemic
Lamiaceae	Sideritis curvidens Stapf	OL, F	Ol, F	East Mediterranean
Lamiaceae	Sideritis purpurea Talbot ex Benth.	OL, F	Ol, F	Balkan
Lamiaceae	Stachys annua (L.) L. subsp. annua	OL, F	Ol, F	Mediterranean-SW Asian
Lamiaceae	Stachys chrysantha Boiss. & Heldr.	OL, F	-	Greek endemic	Reported as new for Mts. Oligirtos and Farmakas by us in the 7th Balkan Botanical Congress, Novi Sad, Serbia, 2018.
Lamiaceae	Stachys cretica L. subsp. cretica	OL, F	Ol, F	Mediterranean
Lamiaceae	Stachys graeca Boiss. & Heldr.	OL, F	Ol, F	Greek endemic
Lamiaceae	Teucrium capitatum L. subsp. capitatum	OL, F	Ol, F	Mediterranean
Lamiaceae	Teucrium chamaedrys L. subsp. chamaedrys	OL, F	Ol, F	Mediterranean
Lamiaceae	Teucrium flavum L. subsp. glaucum (Jord. & Fourr.) Ronniger	Ol	Ol	Mediterranean
Lamiaceae	Teucrium flavum L. subsp. hellenicum Rech. f.	OL, F	Ol, F	*Greek endemic
Lamiaceae	Teucrium montanum L. subsp. montanum	Ol	-	Mediterranean-European
Lamiaceae	Teucrium scordium L. subsp. scordioides (Schreb.) Arcang.	F	F	European-SW Asian
Lamiaceae	Thymbra capitata (L.) Cav.	OL, F	Ol, F	Mediterranean
Lamiaceae	Thymus leucotrichus Halácsy subsp. leucotrichus	Ol	-	East Mediterranean
Lamiaceae	Thymus longicaulis C. Presl subsp. chaubardii (Rchb. f.) Jalas	OL, F	Ol, F	Balkan-Anatolia
Lamiaceae	Ziziphora capitata L. subsp. capitata	F	F	Mediterranean-SW Asian
Lauraceae	Laurus nobilis L.	F	F	Mediterranean	Planted and growing subspontaneous, excluded from the floristic analysis of Mt. Farmakas.
Liliaceae	Fritillaria graeca Boiss. & Spruner	Ol	-	Balkan
Liliaceae	Fritillaria mutabilis Kamari	OL, F	F	Greek endemic
Liliaceae	Gagea bohemica (Zauschn.) Schult. & Schult. f.	F	F	European-SW Asian
Liliaceae	Gagea graeca (L.) Irmisch	OL, F	Ol, F	Balkan-Anatolia
Liliaceae	Gagea parnassica nom. prov.	Ol	Ol	Balkan	G. parnassica is a provisional name for a very widespread, but still undescribed, Balkanic species. It was alternatively called G. pusilla or G. pratensis, depending on the ontogenic stage (young bulb exserted in immature flowering plants, included in adult ones). Actually, G. pusilla is unconfirmed in Greece, and G. pratensis seems very rare in the country (NW of Stera Ellas, at least Pindhos Mt…
Liliaceae	Gagea pseudopeduncularis J.-M. Tison	OL, F	Ol, F	Greek endemic
Liliaceae	Gagea rigida Boiss. & Spruner	Ol	Ol	East Mediterranean
Liliaceae	Gagea villosa (M. Bieb.) Sweet	Ol	Ol	European-SW Asian
Liliaceae	Lilium chalcedonicum L.	Ol	-	Balkan
Liliaceae	Tulipa australis Link	Ol	Ol	Mediterranean-SW Asian
Liliaceae	Tulipa orphanidea Boiss. ex Heldr.	Ol	-	Greek endemic
Linaceae	Linum bienne Mill.	OL, F	Ol, F	Mediterranean
Linaceae	Linum elegans Boiss.	F	F	Balkan
Linaceae	Linum strictum L. subsp. spicatum (Pers.) Nyman	F	F	Mediterranean
Lythraceae	Lythrum junceum Banks & Sol.	F	F	Mediterranean-European
Malvaceae	Alcea biennis Winterl subsp. cretica (Weinm.) Valdés	Ol	Ol	Balkan
Malvaceae	Hibiscus trionum L.	F	F	Mediterranean-European
Malvaceae	Malva neglecta Wallr.	OL, F	Ol, F	European-SW Asian
Malvaceae	Malva nicaeensis All.	F	F	Mediterranean
Malvaceae	Malva sylvestris L.	OL, F	Ol, F	European-SW Asian
Moraceae	Ficus carica L. subsp. carica	OL, F	Ol, F	Mediterranean-SW Asian
Nyctaginaceae	Mirabilis jalapa L.	F	F	[South American]
Oleaceae	Fraxinus ornus L.	OL, F	Ol, F	Mediterranean-European
Oleaceae	Ligustrum vulgare L.	Ol	Ol	Mediterranean-European
Oleaceae	Olea europaea L. subsp. europaea	F	F	Mediterranean
Oleaceae	Phillyrea latifolia L.	OL, F	Ol, F	Mediterranean
Onagraceae	Epilobium angustifolium L.	Ol	Ol	Circumtemperate
Onagraceae	Epilobium hirsutum L.	OL, F	Ol, F	European-SW Asian
Onagraceae	Epilobium parviflorum Schreb.	Ol	Ol	Paleotemperate
Onagraceae	Epilobium tetragonum L.	Ol	Ol	Paleotemperate
Orchidaceae	Anacamptis coriophora (L.) R.M. Bateman & al. subsp. fragrans (Pollini) R.M.Bateman & al.	F	F	Mediterranean
Orchidaceae	Anacamptis laxiflora (Lam.) R.M. Bateman & al. subsp. laxiflora	F	F	Mediterranean
Orchidaceae	Anacamptis pyramidalis (L.) Rich.	OL, F	Ol, F	European
Orchidaceae	Cephalanthera damasonium (Mill.) Druce	OL, F	Ol, F	Mediterranean-European
Orchidaceae	Cephalanthera longifolia (L.) Fritsch	OL, F	Ol, F	European-SW Asian
Orchidaceae	Cephalanthera rubra (L.) Rich.	OL, F	Ol, F	European-SW Asian
Orchidaceae	Epipactis sp.	Ol	Ol		Probably the endemic to Pe E. halacsyi Robatsch, however the material collected did not allow safe identification (S. Tsiftsis, pers. comm. 2020).
Orchidaceae	Himantoglossum robertianum (Loisel.) P. Delforge	OL, F	Ol, F	Mediterranean
Orchidaceae	Limodorum abortivum (L.) Sw.	OL, F	Ol, F	Mediterranean
Orchidaceae	Neotinea maculata (Desf.) Stearn	Ol	Ol	Mediterranean
Orchidaceae	Ophrys ×delphinensis O. Danesch & E. Danesch	Ol	Ol	Greek endemic	Not included in comparative analyses of endemic flora due to different taxonomy accepted here.
Orchidaceae	Ophrys fusca Link subsp. calocaerina (Devillers-Tersch. & Devillers) Kreutz	Ol	Ol	Greek endemic	Not included in comparative analyses of endemic flora due to different taxonomy accepted here.
Orchidaceae	Ophrys hebes (Kalopissis) E. Willing & B. Willing	Ol	Ol	Balkan
Orchidaceae	Ophrys oestrifera F.A.Marschall von Bieberstein	F	F	Mediterranean-European
Orchidaceae	Ophrys phryganae Devillers-Tersch. & Devillers	Ol	Ol	Mediterranean-SW Asian
Orchidaceae	Ophrys sicula Tineo	OL, F	Ol, F	Mediterranean
Orchidaceae	Ophrys sphegodes Mill. subsp. spruneri (Nyman) E. Nelson	Ol	Ol	Greek endemic	Not included in comparative analyses of endemic flora due to different taxonomy accepted here.
Orchidaceae	Ophrys tenthredinifera Willd.	F	F	Mediterranean
Orchidaceae	Orchis anthropophora (L.) All.	OL, F	Ol, F	Mediterranean-Atlantic
Orchidaceae	Orchis italica Poir.	Ol	Ol	Mediterranean
Orchidaceae	Orchis pallens L.	Ol	Ol	Mediterranean-European
Orchidaceae	Orchis provincialis Lam. & DC.	F	F	Mediterranean-European
Orchidaceae	Orchis quadripunctata Cirillo ex Ten.	OL, F	Ol, F	Mediterranean
Orchidaceae	Orchis simia Lam. subsp. simia	F	F	European-SW Asian
Orchidaceae	Serapias bergonii E.G. Camus	F	F	East Mediterranean
Orchidaceae	Serapias vomeracea (Burm. f.) Briq.	F	F	Mediterranean-European
Orobanchaceae	Bellardia latifolia (L.) Cuatrec. subsp. latifolia	OL, F	Ol, F	Mediterranean-SW Asian
Orobanchaceae	Odontites linkii Boiss.	OL, F	Ol, F	Greek endemic
Orobanchaceae	Orobanche alba Willd.	OL, F	Ol, F	European-SW Asian
Orobanchaceae	Orobanche baumanniorum Greuter	F	F	Balkan-Italy
Orobanchaceae	Orobanche pubescens d'Urv.	F	F	Mediterranean
Orobanchaceae	Pedicularis graeca Bunge	Ol	-	Balkan
Orobanchaceae	Phelipanche gussoneana (Lojac.) Domina, Raab-Straube, Rätzel & Ulrich	OL, F	Ol, F	Mediterranean
Orobanchaceae	Phelipanche mutelii (F.W. Schultz) Pomel	OL, F	Ol, F	Paleotemperate
Papaveraceae	Papaver apulum Ten.	OL, F	Ol, F	Balkan-Italy
Papaveraceae	Papaver dubium L. s.l.	F	F	European-SW Asian	Material collected did not allow a distinction between P. dubium s.s. and P. lecoqii Lamotte
Papaveraceae	Papaver nigrotinctum Fedde	F	F	Balkan-Anatolia
Papaveraceae	Papaver rhoeas L.	OL, F	Ol, F	Paleotemperate
Plantaginaceae	Plantago afra L.	OL, F	Ol, F	Mediterranean
Plantaginaceae	Plantago lagopus L. subsp. lagopus	OL, F	Ol, F	Mediterranean
Plantaginaceae	Plantago lanceolata L.	OL, F	Ol, F	Cosmopolitan
Plantaginaceae	Plantago major L. subsp. intermedia (Gilib.) Lange	F	F	European-SW Asian
Platanaceae	Platanus orientalis L.	OL, F	Ol, F	East Mediterranean
Plumbaginaceae	Armeria canescens (Host) Boiss.	OL, F	Ol, F	Balkan-Italy
Plumbaginaceae	Plumbago europaea L.	Ol	Ol	Mediterranean
Poaceae	Achnatherum bromoides (L.) P. Beauv.	OL, F	Ol, F	Mediterranean
Poaceae	Aegilops biuncialis Vis. subsp. biuncialis	OL, F	Ol, F	Mediterranean-SW Asian
Poaceae	Aegilops comosa Sm. subsp. heldreichii (Boiss.) Eig	F	F	Balkan-Anatolia
Poaceae	Aegilops geniculata Roth	Ol	Ol	Mediterranean
Poaceae	Aegilops neglecta Bertol.	F	F	Mediterranean-SW Asian
Poaceae	Aegilops triuncialis L. subsp. triuncialis	OL, F	Ol, F	Mediterranean-SW Asian
Poaceae	Agrostis castellana Boiss. & Reut.	Ol	Ol	Mediterranean
Poaceae	Aira elegans Roem. & Schult.	F	F	Mediterranean-SW Asian
Poaceae	Andropogon distachyos L.	F	F	Subtropical-tropical
Poaceae	Arrhenatherum elatius (L.) J. Presl & C. Presl	OL, F	Ol, F	Paleotemperate
Poaceae	Arundo donax L.	F	F	Cosmopolitan
Poaceae	Arundo plinii Turra	F	F	Balkan-Italy
Poaceae	Avena barbata Link subsp. barbata	OL, F	Ol, F	Mediterranean
Poaceae	Avena sterilis L. subsp. ludoviciana (Durieu) Gillet & Magne	F	F	Mediterranean-SW Asian
Poaceae	Brachypodium distachyon (L.) P. Beauv.	OL, F	Ol, F	Mediterranean-SW Asian
Poaceae	Brachypodium pinnatum (L.) P. Beauv.	Ol	Ol	Euro-Siberian
Poaceae	Brachypodium retusum (Pers.) P. Beauv.	OL, F	Ol, F	Mediterranean
Poaceae	Brachypodium rupestre (Host) Roem. & Schult. subsp. rupestre	Ol	Ol	European-SW Asian
Poaceae	Brachypodium sylvaticum (Huds.) P. Beauv. subsp. sylvaticum	OL, F	Ol, F	Paleotemperate
Poaceae	Briza maxima L.	OL, F	Ol, F	Subtropical-tropical
Poaceae	Bromus benekenii (Lange) Trimen	Ol	Ol	Paleotemperate
Poaceae	Bromus cappadocicus Boiss. & Balansa subsp. cappadocicus	F	Pe, F	Mediterranean-SW Asian
Poaceae	Bromus chrysopogon Viv.	F	F	Mediterranean-SW Asian	According to J. Jogan (pers. comm. 2019) intermediate between B. chrysopogon and B. alopecurus subsp. alopecurus.
Poaceae	Bromus hordeaceus L. subsp. mediterraneus (H. Scholz & F.M. Vázquez) H. Scholz	F	F	Mediterranean
Poaceae	Bromus intermedius Guss. subsp. intermedius	OL, F	Ol, F	Mediterranean
Poaceae	Bromus madritensis L. subsp. madritensis	OL, F	Ol, F	Mediterranean-SW Asian
Poaceae	Bromus parvispiculatus H. Scholz	OL, F	Ol, F	Balkan-Italy
Poaceae	Bromus rigidus Roth	F	F	Subtropical-tropical
Poaceae	Bromus riparius Rehmann	Ol	Ol	European-SW Asian
Poaceae	Bromus scoparius L.	Ol	Ol	Mediterranean
Poaceae	Bromus squarrosus L. subsp. squarrosus	OL, F	F	Paleotemperate
Poaceae	Bromus sterilis L.	OL, F	Ol, F	Mediterranean-SW Asian
Poaceae	Bromus tectorum L.	OL, F	Ol, F	Paleotemperate
Poaceae	Catapodium rigidum (L.) C.E. Hubb.	OL, F	Ol, F	Mediterranean
Poaceae	Cynodon dactylon (L.) Pers.	F	F	Cosmopolitan
Poaceae	Cynosurus echinatus L.	OL, F	Ol, F	Mediterranean
Poaceae	Cynosurus effusus Link	OL, F	Ol, F	Mediterranean
Poaceae	Dactylis glomerata L. subsp. glomerata	Ol	Ol	Paleotemperate
Poaceae	Dactylis glomerata L. subsp. hispanica (Roth) Nyman	OL, F	Ol, F	Mediterranean
Poaceae	Dasypyrum villosum (L.) P. Candargy	OL, F	Ol, F	Mediterranean-SW Asian
Poaceae	Echinaria capitata (L.) Desf.	OL, F	Ol, F	Mediterranean
Poaceae	Echinochloa crus-galli (L.) P. Beauv. subsp. spiralis (Vasinger) Tzvelev	F	Pe, F	[East Asian]
Poaceae	Elymus panormitanus (Parl.) Tzvelev	Ol	Ol	Mediterranean
Poaceae	Elytrigia repens (L.) Nevski subsp. repens	OL, F	Ol, F	Euro-Siberian
Poaceae	Festuca arundinacea Schreb. subsp. interrupta (Desf.) Tzvelev	OL, F	Ol, F	Mediterranean
Poaceae	Festuca cyllenica Boiss. & Heldr.	Ol	Ol	Balkan-Anatolia
Poaceae	Festuca jeanpertii (St.-Yves) Markgr. subsp. achaica (Markgr.-Dann.) Markgr.-Dann.	OL, F	Ol, F	*Greek endemic
Poaceae	Gaudinia fragilis (L.) P. Beauv.	F	F	Mediterranean
Poaceae	Helictochloa aetolica (Rech. f.) Romero Zarco	OL, F	Ol, F	Balkan
Poaceae	Helictochloa agropyroides (Boiss.) Romero Zarco	F	F	East Mediterranean
Poaceae	Helictotrichon convolutum (C. Presl) Henrard	OL, F	Ol, F	East Mediterranean
Poaceae	Holcus lanatus L. subsp. lanatus	F	F	Euro-Siberian
Poaceae	Hordeum bulbosum L.	OL, F	Ol, F	Subtropical-tropical
Poaceae	Hordeum murinum L. subsp. leporinum (Link) Arcang.	F	F	Mediterranean
Poaceae	Hordeum vulgare L. subsp. vulgare	F	F	Unknown
Poaceae	Hyparrhenia hirta (L.) Stapf	F	F	Subtropical-tropical
Poaceae	Koeleria lobata (M. Bieb.) Roem. & Schult.	OL	-	Mediterranean
Poaceae	Koeleria splendens s.l.	OL, F	Ol, F		All Koeleria material collected in the study area belongs to Koeleria splendens complex, which is in need of revision in the Balkan Penninsula (Enrico Banfi (Milano), pers. communication 2022).
Poaceae	Lagurus ovatus L. subsp. ovatus	Ol	Ol	Mediterranean
Poaceae	Lamarckia aurea (L.) Moench	F	F	Mediterranean-SW Asian
Poaceae	Lolium perenne L.	OL, F	Ol, F	Euro-Siberian
Poaceae	Lolium rigidum Gaudin subsp. lepturoides	F	F	Mediterranean
Poaceae	Lolium rigidum Gaudin subsp. rigidum	F	F	Subtropical-tropical
Poaceae	Lolium temulentum L.	F	F	Cosmopolitan
Poaceae	Melica ciliata L. subsp. ciliata	OL, F	Ol, F	Mediterranean
Poaceae	Melica ciliata L. subsp. magnolii (Gren. & Godr.) K. Richt.	OL, F	Ol, F	Mediterranean-SW Asian
Poaceae	Melica uniflora Retz.	Ol	Ol	Paleotemperate
Poaceae	Milium vernale M. Bieb. subsp. vernale	F	F	Mediterranean-SW Asian
Poaceae	Phalaris paradoxa L.	F	F	Mediterranean
Poaceae	Phleum exaratum Griseb. subsp. exaratum	F	F	East Mediterranean
Poaceae	Phleum phleoides (L.) H. Karst.	OL, F	Ol, F	Euro-Siberian
Poaceae	Phragmites australis (Cav.) Steud. subsp. australis	OL, F	Ol, F	Cosmopolitan
Poaceae	Piptatherum coerulescens (Desf.) P. Beauv.	OL, F	Ol, F	Mediterranean
Poaceae	Piptatherum miliaceum (L.) Coss. subsp. miliaceum	F	F	Mediterranean
Poaceae	Piptatherum miliaceum (L.) Coss. subsp. thomasii (Duby) Freitag	F	F	Mediterranean
Poaceae	Poa angustifolia L.	Ol	Pe, Ol	Euro-Siberian
Poaceae	Poa bulbosa L. subsp. bulbosa	OL, F	Ol, F	Paleotemperate
Poaceae	Poa compressa L.	Ol	Ol	European
Poaceae	Poa infirma Kunth	OL, F	Ol, F	Mediterranean
Poaceae	Poa thessala Boiss. & Orph.	OL, F	F	Balkan-Anatolia
Poaceae	Poa timoleontis Heldr. ex Boiss.	F	F	East Mediterranean
Poaceae	Poa trivialis L. subsp. sylvicola (Guss.) H. Lindb.	OL, F	Ol, F	European-SW Asian
Poaceae	Polypogon maritimus Willd.	F	F	Mediterranean
Poaceae	Polypogon viridis (Gouan) Breistr.	F	F	Mediterranean-SW Asian
Poaceae	Rostraria cristata (L.) Tzvelev	Ol	Ol	Cosmopolitan
Poaceae	Sesleria vaginalis Boiss. & Orph.	Ol	Ol	Greek endemic
Poaceae	Setaria pumila (Poir.) Roem. & Schult.	F	F	Cosmopolitan
Poaceae	Setaria verticillata (L.) P. Beauv.	Ol	Ol	Circumtemperate
Poaceae	Setaria viridis (L.) P. Beauv. subsp. viridis	F	F	Cosmopolitan
Poaceae	Sorghum halepense (L.) Pers.	F	F	[Cosmopolitan]
Poaceae	Stipa capensis Thunb.	F	F	Mediterranean
Poaceae	Stipa holosericea Trin. subsp. holosericea	OL, F	Ol, F	Mediterranean-SW Asian
Poaceae	Stipa lessingiana Trin. & Rupr. subsp. lessingiana	F	F	Euro-Siberian
Poaceae	Stipa pulcherrima K. Koch subsp. epilosa (Martinovský) Tzvelev	OL, F	Ol, F	Euro-Siberian
Poaceae	Trisetaria aurea (Ten.) Pignatti	F	F	Mediterranean
Poaceae	Trisetum flavescens (L.) P. Beauv.	Ol	Ol	European-SW Asian
Poaceae	Vulpia ciliata Dumort. subsp. ciliata	OL, F	Ol, F	Mediterranean-SW Asian
Poaceae	Vulpia muralis (Kunth) Nees	Ol	Ol	Mediterranean
Poaceae	Vulpia myuros (L.) C.C. Gmel.	Ol	Ol	Mediterranean
Polygalaceae	Polygala monspeliaca L.	F	F	Mediterranean
Polygalaceae	Polygala nicaeensis W.D.J. Koch subsp. mediterranea Chodat	OL, F	F	Mediterranean
Polygonaceae	Persicaria maculosa Gray	F	F	European-SW Asian, [Cosmopolitan]
Polygonaceae	Polygonum arenarium Waldst. & Kit.	F	F	European-SW Asian
Polygonaceae	Polygonum arenastrum Boreau	OL, F	Ol, F	European-SW Asian, [Cosmopolitan]
Polygonaceae	Polygonum aviculare L. subsp. neglectum (Besser) Arcang.	OL, F	Ol, F	European-SW Asian
Polygonaceae	Rumex arifolius All.	Ol	-	European
Polygonaceae	Rumex conglomeratus Murray	F	F	European-SW Asian
Polygonaceae	Rumex cristatus DC.	F	F	East Mediterranean
Polygonaceae	Rumex nebroides Campd.	Ol	Ol	European
Polygonaceae	Rumex pulcher L. subsp. anodontus (Hausskn.) Rech. f.	Ol	Ol	Mediterranean
Polygonaceae	Rumex pulcher L. subsp. pulcher	OL, F	Ol, F	Mediterranean-SW Asian
Polygonaceae	Rumex thyrsiflorus Fingerh.	Ol	Pe, Ol	Euro-Siberian
Polygonaceae	Rumex tuberosus L. subsp. horizontalis (K. Koch) Rech. f.	OL, F	Ol, F	East Mediterranean
Polygonaceae	Rumex tuberosus L. subsp. tuberosus	OL, F	Ol, F	Mediterranean-SW Asian
Portulacaceae	Portulaca oleracea aggr.	F	F	Cosmopolitan
Primulaceae	Anagallis arvensis L.	OL, F	Ol, F	Cosmopolitan
Primulaceae	Asterolinon linum-stellatum (L.) Duby	OL, F	Ol, F	Mediterranean
Primulaceae	Cyclamen graecum Link	OL, F	Ol, F	East Mediterranean
Primulaceae	Cyclamen hederifolium Aiton	OL, F	Ol, F	Mediterranean
Primulaceae	Lysimachia atropurpurea L.	Ol	Ol	Balkan-Anatolia
Primulaceae	Primula vulgaris Huds. subsp. vulgaris	Ol	Ol	European-SW Asian
Ranunculaceae	Adonis cyllenea Boiss., Heldr. & Orph.	Ol	-	Greek endemic
Ranunculaceae	Adonis microcarpa DC.	OL, F	Ol, F	Mediterranean-SW Asian
Ranunculaceae	Anemone apennina L. subsp. blanda (Schott & Kotschy) Nyman	OL, F	Ol, F	East Mediterranean
Ranunculaceae	Clematis flammula L.	OL, F	Ol, F	Mediterranean-SW Asian
Ranunculaceae	Clematis vitalba L.	OL, F	Ol, F	European-SW Asian
Ranunculaceae	Consolida ajacis (L.) Schur	OL, F	Ol, F	Mediterranean
Ranunculaceae	Ficaria ficarioides (Bory & Chaub.) Halácsy	Ol	-	Mediterranean
Ranunculaceae	Ficaria verna Huds. subsp. chrysocephala (P.D. Sell) Stace	Ol	Ol	East Mediterranean
Ranunculaceae	Nigella damascena L.	OL, F	Ol, F	Mediterranean
Ranunculaceae	Ranunculus arvensis L.	F	F	European-SW Asian
Ranunculaceae	Ranunculus gracilis E.D. Clarke	OL, F	F	Balkan-Anatolia
Ranunculaceae	Ranunculus millefoliatus Vahl	Ol	Ol	Mediterranean-European
Ranunculaceae	Ranunculus muricatus L.	F	F	Mediterranean-SW Asian
Ranunculaceae	Ranunculus neapolitanus Ten.	OL, F	Ol, F	Mediterranean
Ranunculaceae	Ranunculus psilostachys Griseb.	Ol	-	Balkan
Ranunculaceae	Ranunculus sardous Crantz	F	F	European-SW Asian
Ranunculaceae	Ranunculus sprunerianus Boiss.	OL, F	F	East Mediterranean
Resedaceae	Reseda alba L. subsp. alba	F	F	Mediterranean-European
Resedaceae	Reseda lutea L. subsp. lutea	OL, F	Ol, F	Paleotemperate
Rhamnaceae	Frangula rupestris (Scop.) Schur	Ol	-	Balkan-Italy
Rhamnaceae	Paliurus spina-christi Mill.	F	F	European-SW Asian
Rhamnaceae	Rhamnus alaternus L. subsp. alaternus	OL, F	Ol, F	Mediterranean
Rhamnaceae	Rhamnus lycioides L. subsp. oleoides (L.) Jahand. & Maire	F	F	Mediterranean
Rhamnaceae	Rhamnus saxatilis Jacq. subsp. prunifolia (Sm.) Aldén	Ol	Ol	Balkan
Rhamnaceae	Rhamnus sibthorpiana Schult.	OL, F	F	Greek endemic
Rosaceae	Aphanes arvensis L.	OL, F	Ol, F	European-SW Asian
Rosaceae	Aremonia agrimonoides (L.) DC. subsp. agrimonoides	OL, F	Ol, F	Balkan-Central Europe
Rosaceae	Cotoneaster tomentosus (Aiton) Lindl.	Ol	Ol	Mediterranean-European
Rosaceae	Crataegus heldreichii Boiss.	OL, F	Ol, F	Balkan
Rosaceae	Crataegus monogyna Jacq.	OL, F	Ol, F	Paleotemperate
Rosaceae	Crataegus pycnoloba Boiss. & Heldr.	OL, F	Ol, F	Greek endemic
Rosaceae	Geum urbanum L.	Ol	Ol	European-SW Asian
Rosaceae	Potentilla micrantha DC.	Ol	Ol	European-SW Asian
Rosaceae	Potentilla pedata Willd.	F	F	European-SW Asian
Rosaceae	Potentilla recta L. subsp. laciniosa (Nestl.) Nyman	Ol	Ol	Mediterranean-European
Rosaceae	Potentilla reptans L.	OL, F	Ol, F	Paleotemperate
Rosaceae	Potentilla speciosa Willd. subsp. speciosa	OL, F	F	East Mediterranean
Rosaceae	Prunus cocomilia Ten.	OL, F	Ol, F	East Mediterranean
Rosaceae	Prunus dulcis (Mill.) D.A. Webb	F	F	[South West Asian], [Central Asian]	Relict of cultivation and also subspontaneous, excluded from the floristic analysis of Mt. Farmakas.
Rosaceae	Prunus mahaleb L.	OL, F	Ol, F	European-SW Asian
Rosaceae	Prunus prostrata Labill.	OL, F	Ol, F	Mediterranean
Rosaceae	Prunus spinosa L. subsp. dasyphylla (Schur) Domin	F	F	European-SW Asian
Rosaceae	Prunus spinosa L. subsp. spinosa	Ol	Pe, Ol	European-SW Asian
Rosaceae	Prunus webbii (Spach) Vierh.	OL, F	Ol, F	East Mediterranean
Rosaceae	Pyrus spinosa Forssk.	OL, F	Ol, F	Mediterranean
Rosaceae	Rosa agrestis Savi	F	F	Mediterranean-European
Rosaceae	Rosa arvensis Huds.	OL, F	Ol, F	Mediterranean
Rosaceae	Rosa canina L.	Ol	Ol	Paleotemperate
Rosaceae	Rosa corymbifera Borkh.	OL, F	Ol, F	European-SW Asian
Rosaceae	Rosa heckeliana Tratt.	Ol	Ol	Balkan-Italy
Rosaceae	Rosa pulverulenta M. Bieb.	OL, F	Ol, F	Mediterranean-European
Rosaceae	Rubus canescens DC.	OL, F	Ol, F	European-SW Asian
Rosaceae	Rubus sanctus Schreb.	OL, F	Ol, F	Mediterranean-SW Asian
Rosaceae	Sanguisorba minor Scop. subsp. balearica (Nyman) Muños Garm. & C. Navarro	OL, F	Ol, F	European-SW Asian
Rosaceae	Sarcopoterium spinosum (L.) Spach	F	F	East Mediterranean
Rosaceae	Sorbus graeca (Spach) S. Schauer	Ol	Ol	European-SW Asian
Rosaceae	Sorbus umbellata (Desf.) Fritsch subsp. umbellata	Ol	Ol	Balkan
Rubiaceae	Asperula arcadiensis Sims	OL, F	-	Greek endemic	Reported as new for Mt. Farmakas by us in the 7th Balkan Botanical Congress, Novi Sad, Serbia, 2018.
Rubiaceae	Asperula aristata L. f. subsp. thessala (Boiss. & Heldr.) Hayek	Ol	-	Greek endemic
Rubiaceae	Asperula arvensis L.	F	F	Mediterranean-European
Rubiaceae	Asperula lutea Sm. subsp. lutea	OL, F	Ol	Greek endemic	Reported as new for Mt. Farmakas by us in the 7th Balkan Botanical Congress, Novi Sad, Serbia, 2018.
Rubiaceae	Asperula lutea Sm. subsp. mungieri (Boiss. & Heldr.) Maire & Petitm.	OL, F	Ol, F	Greek endemic
Rubiaceae	Asperula saxicola Ehrend.	F	-	Greek endemic	Reported as new for Mt. Farmakas by us in the 7th Balkan Botanical Congress, Novi Sad, Serbia, 2018.
Rubiaceae	Crucianella angustifolia L.	OL, F	Ol, F	Mediterranean-European
Rubiaceae	Crucianella latifolia L.	OL, F	Ol, F	Mediterranean-European
Rubiaceae	Cruciata laevipes Opiz	Ol	-	European-SW Asian
Rubiaceae	Cruciata pedemontana (Bellardi) Ehrend.	F	F	European-SW Asian
Rubiaceae	Cruciata taurica (Willd.) Ehrend. subsp. euboaea (Ehrend.) Ehrend.	Ol	-	Greek endemic
Rubiaceae	Galium aparine L.	F	F	European-SW Asian
Rubiaceae	Galium debile Desv.	F	F	Mediterranean
Rubiaceae	Galium divaricatum Lam.	Ol	Ol	Mediterranean
Rubiaceae	Galium heldreichii Halácsy	Ol	Ol	Balkan-Anatolia
Rubiaceae	Galium incanum Sm. subsp. incanum	OL, F	F	East Mediterranean
Rubiaceae	Galium murale (L.) All.	F	F	Mediterranean
Rubiaceae	Galium peloponnesiacum Ehrend. & Krendl	OL, F	Ol, F	Greek endemic
Rubiaceae	Galium rotundifolium L.	Ol	Ol	European-SW Asian
Rubiaceae	Galium setaceum Lam. subsp. decaisnei (Boiss.) Ehrend.	F	F	Mediterranean
Rubiaceae	Galium speciosum Krendl	OL, F	Ol, F	Balkan
Rubiaceae	Galium spurium L.	OL, F	Ol, F	Circumtemperate
Rubiaceae	Galium taygeteum Krendl	F	F	Greek endemic
Rubiaceae	Galium thymifolium Boiss. & Heldr.	OL, F	F	Greek endemic
Rubiaceae	Galium tricornutum Dandy	F	F	European-SW Asian
Rubiaceae	Galium verticillatum Danthoine	OL, F	F	Mediterranean-European
Rubiaceae	Galium verum L. subsp. verum	OL, F	Ol, F	Paleotemperate
Rubiaceae	Rubia peregrina L. subsp. peregrina	OL, F	Ol, F	Mediterranean-Atlantic
Rubiaceae	Rubia tenuifolia d'Urv. subsp. tenuifolia	F	F	East Mediterranean
Rubiaceae	Sherardia arvensis L.	OL, F	Ol, F	European-SW Asian
Rubiaceae	Theligonum cynocrambe L.	OL, F	Ol, F	Mediterranean
Rubiaceae	Valantia hispida L.	OL, F	Ol, F	Mediterranean
Ruscaceae	Ruscus aculeatus L.	OL, F	Ol, F	Mediterranean-European
Salicaceae	Salix ×fragilis L.	OL, F	Ol, F	European
Salicaceae	Salix alba L.	OL, F	Ol, F	European-SW Asian
Salicaceae	Salix amplexicaulis Bory & Chaub.	Ol	Ol	Mediterranean
Salicaceae	Salix cinerea L.	Ol	Ol	Euro-Siberian
Salicaceae	Salix euxina I.V. Belyaeva	F	F	European-SW Asian
Santalaceae	Osyris alba L.	OL, F	Ol, F	Mediterranean
Santalaceae	Thesium bergeri Zucc.	OL, F	Ol, F	East Mediterranean
Santalaceae	Viscum album L. subsp. abietis (Wiesb.) K. Malý	OL, F	Ol, F	European-SW Asian
Saxifragaceae	Saxifraga adscendens L. subsp. parnassica (Boiss. & Heldr.) Hayek	Ol	-	Balkan-Italy
Saxifragaceae	Saxifraga carpetana Boiss. & Reut. subsp. graeca (Boiss. & Heldr.) D.A. Webb	F	F	Mediterranean
Saxifragaceae	Saxifraga rotundifolia L. subsp. chrysospleniifolia (Boiss.) D.A. Webb	OL, F	F	Balkan
Saxifragaceae	Saxifraga sibthorpii Boiss.	Ol	Ol	Greek endemic
Saxifragaceae	Saxifraga tridactylites L.	OL, F	Ol, F	European-SW Asian
Scrophulariaceae	Scrophularia canina L. subsp. bicolor (Sm.) Greuter	OL, F	Ol, F	East Mediterranean
Scrophulariaceae	Scrophularia heterophylla Willd.	OL, F	F	East Mediterranean
Scrophulariaceae	Scrophularia laciniata Waldst. & Kit.	OL, F	F	Balkan
Scrophulariaceae	Verbascum daenzeri (Fauché & Chaub.) Kuntze	OL, F	Ol, F	Greek endemic
Scrophulariaceae	Verbascum macrurum Ten.	Ol	Ol	East Mediterranean
Scrophulariaceae	Verbascum mallophorum Boiss. & Heldr.	OL, F	F	Balkan-Italy
Scrophulariaceae	Verbascum speciosum Schrad. subsp. megaphlomos (Boiss. & Heldr.) Nyman	F	F	*Greek endemic
Scrophulariaceae	Verbascum undulatum Lam.	F	F	Balkan
Simarubaceae	Ailanthus altissima (Mill.) Swingle	Ol	Ol	[East Asian]
Smilacaceae	Smilax aspera L.	F	F	Mediterranean
Solanaceae	Lycopersicon esculentum Mill.	Ol	Ol	[South American]	Subspontaneous,excluded from the floristic analysis of Mt. Oligirtos.
Solanaceae	Solanum decipiens Opiz	OL, F	Ol, F	European-SW Asian
Thymelaeaceae	Daphne oleoides Schreb. subsp. oleoides	Ol	-	Mediterranean
Tiliaceae	Tilia platyphyllos Scop. subsp. pseudorubra C. K. Schneid.	Ol	Ol	European-SW Asian
Typhaceae	Typha domingensis Pers.	OL, F	Ol, F	Subtropical-tropical
Ulmaceae	Ulmus minor Mill. subsp. canescens (Melville) Browicz & Ziel.	OL, F	Ol, F	Mediterranean
Ulmaceae	Ulmus minor Mill. subsp. minor	F	F	European-SW Asian
Urticaceae	Parietaria judaica L.	OL, F	Ol, F	European-SW Asian
Urticaceae	Parietaria lusitanica L.	OL, F	Ol, F	Mediterranean-European
Urticaceae	Urtica dioica L. subsp. dioica	OL, F	F	Cosmopolitan
Urticaceae	Urtica pilulifera L.	F	F	Mediterranean-SW Asian
Valerianaceae	Centranthus calcitrapae (L.) Dufr.	OL, F	Ol, F	Mediterranean
Valerianaceae	Centranthus ruber (L.) DC. subsp. sibthorpii (Boiss.) Hayek	OL, F	Ol, F	Balkan
Valerianaceae	Valeriana italica Lam.	OL, F	Ol, F	East Mediterranean
Valerianaceae	Valeriana olenaea Boiss. & Heldr.	OL, F	F	Greek endemic
Valerianaceae	Valeriana tuberosa L.	OL, F	Ol, F	European-SW Asian
Valerianaceae	Valerianella coronata (L.) DC.	OL, F	Ol, F	European-SW Asian
Valerianaceae	Valerianella discoidea (L.) Loisel.	OL, F	Ol, F	Mediterranean
Valerianaceae	Valerianella echinata (L.) DC.	OL, F	Ol, F	Mediterranean
Valerianaceae	Valerianella turgida (Steven) Betcke	F	F	Mediterranean-SW Asian
Verbenaceae	Verbena officinalis L.	OL, F	Ol, F	Circumtemperate
Verbenaceae	Vitex agnus-castus L.	F	F	Mediterranean-SW Asian
Veronicaceae	Antirrhinum majus L.	Ol	Ol	[West Mediterranean]	Subspontaneous,excluded from the floristic analysis of Mt. Oligirtos.
Veronicaceae	Cymbalaria microcalyx (Boiss.) Wettst. subsp. microcalyx	Ol	-	*Greek endemic	Reported in [35] as "Long-spurred, but completely glabrous plants collected at 1500-1625 m on Oligirtos (P 913, GB!) need further study" and thus not included in comparative analyses of endemic flora.
Veronicaceae	Cymbalaria minor (Cufod.) Speta subsp. minor	Ol	Ol	Balkan
Veronicaceae	Digitalis ferruginea L. subsp. ferruginea	Ol	Ol	Mediterranean-European
Veronicaceae	Linaria peloponnesiaca Boiss. & Heldr.	Ol	Ol	Balkan
Veronicaceae	Linaria simplex Desf.	OL, F	Ol, F	Mediterranean-SW Asian
Veronicaceae	Misopates orontium (L.) Raf.	F	F	Mediterranean-European
Veronicaceae	Veronica anagallis-aquatica L. subsp. anagallis-aquatica	F	F	Cosmopolitan
Veronicaceae	Veronica arvensis L.	OL, F	Ol, F	European-SW Asian
Veronicaceae	Veronica beccabunga L. subsp. beccabunga	Ol	Ol	European-SW Asian
Veronicaceae	Veronica chamaedrys L. subsp. chamaedryoides (Bory & Chaub.) M.A. Fisch.	OL, F	Ol, F	*Greek endemic
Veronicaceae	Veronica cymbalaria Bodard	OL, F	Ol, F	Mediterranean
Veronicaceae	Veronica glauca Sm. subsp. chaubardii (Boiss. & Reut.) Maire & Petitm.	Ol	Ol	Balkan
Veronicaceae	Veronica glauca Sm. subsp. peloponnesiaca (Boiss. & Orph.) Maire & Petitm.	F	F	*Greek endemic
Veronicaceae	Veronica krumovii (Peev) Peev	OL, F	Ol, F	Balkan	Not included in [50], however reported from Greece and Pe since 2010 [59].
Veronicaceae	Veronica persica Poir.	OL, F	F	[West Asian]
Veronicaceae	Veronica polita Fr.	F	F	European-SW Asian
Veronicaceae	Veronica triloba (Opiz) Opiz	Ol	Ol	Mediterranean-European
Violaceae	Viola alba Besser subsp. alba	Ol	Ol	European-SW Asian
Violaceae	Viola mercurii Halácsy	OL, F	F	Greek endemic
Violaceae	Viola odorata L.	Ol	Ol	European-SW Asian
Violaceae	Viola oligyrtia Tiniakou	Ol	-	Greek endemic
Violaceae	Viola phitosiana Erben	OL, F	Ol, F	Greek endemic
Violaceae	Viola sieheana W. Becker	Ol	Ol	Balkan
Vitaceae	Vitis vinifera L.	F	F	European-SW Asian	Probably subsp. sylvestris since found in its natural habitat, however flowering/fruiting material was far up in the canopy of trees and not possible to collect.
Zygophyllaceae	Tribulus terrestris L.	F	F	Cosmopolitan

## Sheet: Table S2
Family	Taxon	Mt. Oligirtos	Mt. Farmakas	Primary Pollination Mode	Fruit Type
Pinaceae	Abies cephalonica Loudon	x	x	anemogamy	cone
Alliaceae	Allium brussalisii Tzanoud. & Kypriot.	x		entomogamy	achene
Alliaceae	Allium hymettium Boiss. & Heldr.		x	entomogamy	achene
Apiaceae	Chaerophyllum heldreichii Boiss.	x		entomogamy	schizocarp
Apiaceae	Geocaryum parnassicum (Boiss. & Heldr.) Engstrand		x	entomogamy	schizocarp
Apiaceae	Trinia frigida (Boiss. & Heldr.) Drude	x		entomogamy	schizocarp
Araceae	Biarum rhopalospadix K. Koch	x	x	entomogamy	berry
Aristolochiaceae	Aristolochia microstoma Boiss. & Spruner		x	entomogamy	capsule
Asteraceae	Achillea umbellata Sm.	x	x	entomogamy	achene
Asteraceae	Anthemis tomentosa L. subsp. heracleotica (Boiss. & Heldr.) R. Fern.	x	x	entomogamy, autogamy	achene
Asteraceae	Centaurea affinis Friv. subsp. laconiae Prodan	x	x	entomogamy, autogamy	achene
Asteraceae	Centaurea raphanina Sm. subsp. mixta (DC.) Runemark	x	x	entomogamy, autogamy	achene
Asteraceae	Cirsium hypopsilum Boiss. & Heldr.	x		entomogamy, autogamy	achene
Asteraceae	Crepis neglecta L. subsp. graeca (Vierh.) Rech. f.	x	x	entomogamy, autogamy	achene
Asteraceae	Inula verbascifolia (Willd.) Hausskn. subsp. methanaea (Hausskn.) Tutin	x	x	entomogamy	achene
Asteraceae	Inula verbascifolia (Willd.) Hausskn. subsp. parnassica (Boiss. & Heldr.) Tutin	x		entomogamy	achene
Asteraceae	Leontodon graecus Boiss. & Heldr.	x	x	entomogamy	achene
Asteraceae	Pilosella bauhini (Schult.) Arv.-Touv. subsp. graeca (Nägeli & Peter) Gottschl.		x	apogamy (most probably)	achene
Asteraceae	Scorzonera crocifolia Sm.		x	entomogamy	achene
Asteraceae	Taraxacum copidophylloides A.J. Richards	x		apogamy	achene
Boraginaceae	Alkanna graeca Boiss. & Spruner subsp. baeotica (DC.) Nyman	x		entomogamy	nutlets
Boraginaceae	Alkanna methanaea Hausskn.	x	x	entomogamy	nutlets
Boraginaceae	Anchusella variegata (L.) Bigazzi, Nardi & Selvi		x	entomogamy	nutlets
Boraginaceae	Onosma erecta Sm. subsp. erecta	x		entomogamy	nutlets
Boraginaceae	Onosma erecta Sm. subsp. malickyi Teppner	x	x	entomogamy	nutlets
Brassicaceae	Aurinia moreana Tzanoud. & Iatroú	x	x	entomogamy	silique
Brassicaceae	Erysimum graecum Boiss. & Heldr.	x	x	entomogamy	silique
Brassicaceae	Erysimum pectinatum Bory & Chaub.	x	x	entomogamy	silique
Brassicaceae	Erysimum pusillum Bory & Chaub.	x	x	entomogamy	silique
Brassicaceae	Malcolmia graeca Boiss. & Spruner subsp. bicolor (Boiss. & Heldr.) Stork	x	x	entomogamy	silique
Brassicaceae	Noccaea graeca (Jord.) F.K. Mey.	x	x	entomogamy	silique
Campanulaceae	Campanula drabifolia Sm.		x	entomogamy, autogamy	capsule
Campanulaceae	Campanula topaliana Beauverd subsp. topaliana	x	x	entomogamy, autogamy	capsule
Caryophyllaceae	Cerastium candidissimum Correns	x	x	entomogamy	capsule
Caryophyllaceae	Dianthus biflorus Sm.	x	x	entomogamy	capsule
Caryophyllaceae	Silene auriculata Sm. subsp. auriculata	x		entomogamy	capsule
Caryophyllaceae	Silene corinthiaca Boiss. & Heldr.		x	entomogamy	capsule
Caryophyllaceae	Silene italica (L.) Pers. subsp. peloponnesiaca Greuter	x	x	entomogamy	capsule
Caryophyllaceae	Silene spinescens Sm.		x	entomogamy	capsule
Cistaceae	Helianthemum hymettium Boiss. & Heldr.	x	x	entomogamy	capsule
Colchicaceae	Colchicum graecum K.M. Perss.	x	x	entomogamy	capsule
Convolvulaceae	Convolvulus mairei Halácsy	x	x	entomogamy	capsule
Crassulaceae	Sedum laconicum Boiss. & Heldr. subsp. laconicum	x	x	entomogamy	follicle
Dipsacaceae	Pterocephalus perennis Coult. subsp. perennis	x	x	entomogamy	achene
Fabaceae	Astragalus angustifolius Lam. subsp. erinaceus (C. Presl) Brullo & al.	x	x	entomogamy	legume
Fabaceae	Melilotus graecus (Boiss. & Spruner) Lassen		x	entomogamy	legume
Hyacinthaceae	Muscari heldreichii Boiss.	x		entomogamy	capsule
Hyacinthaceae	Muscari pulchellum Boiss.	x	x	entomogamy	capsule
Hyacinthaceae	Scilla subnivalis (Halácsy) Speta	x	x	entomogamy	capsule
Iridaceae	Crocus biflorus Mill. subsp. melantherus B. Mathew	x		entomogamy	capsule
Iridaceae	Iris hellenica Mermygkas, Kit Tan & Yannits.		x	entomogamy	capsule
Iridaceae	Iris unguicularis Poir. subsp. angustifolia (Boiss. & Heldr.) Greuter	x	x	entomogamy	capsule
Lamiaceae	Marrubium velutinum Sm. subsp. cylleneum (Boiss. & Heldr.) Nyman	x	x	entomogamy	nutlets
Lamiaceae	Nepeta argolica Bory & Chaub. subsp. argolica	x	x	entomogamy	nutlets
Lamiaceae	Satureja parnassica Boiss. subsp. parnassica	x	x	entomogamy	nutlets
Lamiaceae	Scutellaria rupestris Boiss. & Heldr. subsp. parnassica (Boiss.) Greuter & Burdet	x	x	entomogamy	nutlets
Lamiaceae	Sideritis clandestina (Bory & Chaub.) Hayek subsp. peloponnesiaca (Boiss. & Heldr.) Baden	x		entomogamy	nutlets
Lamiaceae	Stachys chrysantha Boiss. & Heldr.	x	x	entomogamy	nutlets
Lamiaceae	Stachys graeca Boiss. & Heldr.	x	x	entomogamy	nutlets
Lamiaceae	Teucrium flavum L. subsp. hellenicum Rech. f.	x	x	entomogamy	nutlets
Liliaceae	Fritillaria mutabilis Kamari	x	x	entomogamy, autogamy	capsule
Liliaceae	Gagea pseudopeduncularis J.-M. Tison	x	x	entomogamy, autogamy	capsule
Liliaceae	Tulipa orphanidea Boiss. ex Heldr.	x		entomogamy, autogamy	capsule
Orchidaceae	Ophrys ×delphinensis O. Danesch & E. Danesch	x		entomogamy	capsule
Orchidaceae	Ophrys fusca Link subsp. calocaerina (Devillers-Tersch. & Devillers) Kreutz	x		entomogamy	capsule
Orchidaceae	Ophrys sphegodes Mill. subsp. spruneri (Nyman) E. Nelson	x		entomogamy	capsule
Orobanchaceae	Odontites linkii Boiss.	x	x	entomogamy	capsule
Poaceae	Festuca jeanpertii (St.-Yves) Markgr. subsp. achaica (Markgr.-Dann.) Markgr.-Dann.	x	x	anemogamy	caryopsis
Poaceae	Sesleria vaginalis Boiss. & Orph.	x		anemogamy	caryopsis
Ranunculaceae	Adonis cyllenea Boiss., Heldr. & Orph.	x		entomogamy	achene
Rhamnaceae	Rhamnus sibthorpiana Schult.	x	x	anemogamy	berry
Rosaceae	Crataegus pycnoloba Boiss. & Heldr.	x	x	entomogamy	drupe
Rubiaceae	Asperula arcadiensis Sims	x	x	entomogamy	capsule
Rubiaceae	Asperula aristata L. f. subsp. thessala (Boiss. & Heldr.) Hayek	x		entomogamy	capsule
Rubiaceae	Asperula lutea Sm. subsp. lutea	x	x	entomogamy	capsule
Rubiaceae	Asperula lutea Sm. subsp. mungieri (Boiss. & Heldr.) Maire & Petitm.	x	x	entomogamy	capsule
Rubiaceae	Asperula saxicola Ehrend.		x	entomogamy	capsule
Rubiaceae	Cruciata taurica (Willd.) Ehrend. subsp. euboaea (Ehrend.) Ehrend.	x		entomogamy	berry
Rubiaceae	Galium peloponnesiacum Ehrend. & Krendl	x	x	entomogamy	capsule
Rubiaceae	Galium taygeteum Krendl		x	entomogamy	capsule
Rubiaceae	Galium thymifolium Boiss. & Heldr.	x	x	entomogamy	capsule
Saxifragaceae	Saxifraga sibthorpii Boiss.	x		entomogamy	capsule
Scrophulariaceae	Verbascum daenzeri (Fauché & Chaub.) Kuntze	x	x	entomogamy	capsule
Scrophulariaceae	Verbascum speciosum Schrad. subsp. megaphlomos (Boiss. & Heldr.) Nyman		x	entomogamy	capsule
Valerianaceae	Valeriana olenaea Boiss. & Heldr.	x	x	entomogamy	achene
Veronicaceae	Cymbalaria microcalyx (Boiss.) Wettst. subsp. microcalyx	x		entomogamy	capsule
Veronicaceae	Veronica chamaedrys L. subsp. chamaedryoides (Bory & Chaub.) M.A. Fisch.	x	x	entomogamy	capsule
Veronicaceae	Veronica glauca Sm. subsp. peloponnesiaca (Boiss. & Orph.) Maire & Petitm.		x	entomogamy	capsule
Violaceae	Viola mercurii Halácsy	x	x	entomogamy	capsule
Violaceae	Viola oligyrtia Tiniakou	x		entomogamy	capsule
Violaceae	Viola phitosiana Erben	x	x	entomogamy	capsule

## Sheet: Table S3
Family	Taxon	Mt. Erimanthos	Mt. Panachaiko	Mt. Chelmos	Mt. Saitas	Mt. Oligirtos	Mt. Killini	Mt. Farmakas	IUCN Category	Endemism Category	Life Form (primary)	Habitat (primary)
Pinaceae	Abies cephalonica Loudon	x	x	x	x	x	x	x	LC	Rest GR	P	W
Aceraceae	Acer hyrcanum Fisch. & C.A. Mey. subsp. reginae-amaliae (Boiss.) E. Murray			x	x		x		CR	Rest GR	P	H
Alliaceae	Allium brussalisii Tzanoud. & Kypriot.			x		x			CR	Pe + StE	G	P
Alliaceae	Allium callimischon Link subsp. callimischon	x		x					LC	Rest GR	G	P
Alliaceae	Allium frigidum Boiss. & Heldr.	x	x	x			x		CR	Pe + StE	G	H
Alliaceae	Allium hymettium Boiss. & Heldr.							x	VU	Pe + StE	G	P
Alliaceae	Allium oreohellenicum Tzanoud., Tsakiri & Raus	x	x	x	x		x		LC	Rest GR	G	G
Apiaceae	Chaerophyllum heldreichii Boiss.			x		x	x		EN	Rest GR	H	G
Apiaceae	Conium divaricatum Boiss. & Orph.			x					EN	Rest GR	H	R
Apiaceae	Dichoropetalum achaicum (Halácsy) Pimenov & Kljuykov	x	x	x					CR	50km	H	G
Apiaceae	Geocaryum divaricatum (Boiss. & Orph.) Engstrand						x		CR	50km	G	W
Apiaceae	Geocaryum parnassicum (Boiss. & Heldr.) Engstrand	x	x	x	x		x	x	EN	Rest GR	G	H
Apiaceae	Geocaryum peloponesiacum Engstrand	x	x	x			x		CR	Rest GR	G	H
Apiaceae	Johrenia distans (Griseb.) Halácsy			x			x		EN	Rest GR	H	G
Apiaceae	Laserocarpum pseudomeum (Orph., Heldr. & Sartori ex Boiss.) Spalik, Wojew., Constantin. & S. R. Downie			x			x		CR	Pe + StE	H	G
Apiaceae	Pimpinella rigidula (Boiss. & Orph.) H. Wolff			x					EN	Pe + StE	H	R
Apiaceae	Seseli aroanicum Hartvig	x		x			x		CR	50km	H	C
Apiaceae	Seseli parnassicum Boiss. & Heldr.		x						CR	Rest GR	H	G
Apiaceae	Thamnosciadium junceum (Sm.) Hartvig			x			x		CR	Pe + StE	G	H
Apiaceae	Trinia frigida (Boiss. & Heldr.) Drude		x	x		x	x		CR	Rest GR	H	H
Araceae	Biarum rhopalospadix K. Koch	x			x	x	x	x	EN	Rest GR	G	P
Aristolochiaceae	Aristolochia microstoma Boiss. & Spruner							x	VU	Pe + StE	H	W
Asteraceae	Achillea grandifolia Friv. subsp. hellenica Kit Tan, Zarkos, V. Christodoulou & Vold	x		x	x		x		EN	Pe	H	W
Asteraceae	Achillea umbellata Sm.	x	x	x	x	x	x	x	CR	Rest GR	C	C
Asteraceae	Anthemis brachmannii Boiss. & Heldr.		x	x					EN	Pe	T	G
Asteraceae	Anthemis spruneri Boiss. & Heldr.			x					CR	Rest GR	H	C
Asteraceae	Anthemis tomentosa L. subsp. heracleotica (Boiss. & Heldr.) R. Fern.				x	x		x	NE	Rest GR	T	G
Asteraceae	Centaurea achaia Boiss. & Heldr.			x					EN	Rest GR	H	G
Asteraceae	Centaurea affinis Friv. subsp. laconiae Prodan	x	x	x	x	x	x	x	CR	Pe + StE	H	G
Asteraceae	Centaurea athoa DC. subsp. chelmea Kit Tan, Zarkos, V. Christodoulou & G. Vold			x					CR	50km	H	H
Asteraceae	Centaurea raphanina Sm. subsp. mixta (DC.) Runemark	x	x	x	x	x	x	x	VU	Rest GR	H	P
Asteraceae	Cirsium heldreichii Halácsy		x						CR	Rest GR	H	G
Asteraceae	Cirsium hypopsilum Boiss. & Heldr.	x	x	x	x	x	x		EN	Pe	H	G
Asteraceae	Cirsium zarkosii Kit Tan, Vold & Christodoulou						x		CR	50km	H	A
Asteraceae	Crepis incana Sm.	x	x	x			x		CR	Rest GR	H	G
Asteraceae	Crepis neglecta L. subsp. graeca (Vierh.) Rech. f.	x	x	x	x	x	x	x	VU	Rest GR	T	G
Asteraceae	Echinops ritro L. subsp. sartorianus (Boiss. & Heldr.) Kožuharov			x			x		CR	Pe + StE	H	G
Asteraceae	Echinops sphaerocephalus L. subsp. taygeteus (Boiss. & Heldr.) Maire & Petitm.			x	x		x		EN	Pe + StE	H	R
Asteraceae	Gnaphalium roeseri Boiss. & Heldr. subsp. roeseri			x					CR	Pe + StE	H	H
Asteraceae	Hieracium bracteolatum Sm. subsp. reinholdii (Boiss.) Zahn			x					EN	Rest GR	H	W
Asteraceae	Hieracium graecum Boiss. & Heldr.			x			x		CR	Rest GR	H	C
Asteraceae	Hieracium greuteri Gottschl.			x					CR	Pe	H	C
Asteraceae	Hieracium parnassi Fr.			x	x				CR	Rest GR	H	H
Asteraceae	Hieracium psaridianum Zahn			x					CR	50km	H	C
Asteraceae	Hieracium scapigerum Boiss. & al. subsp. scapigerum			x	x		x		NE	Rest GR	H	C
Asteraceae	Hieracium sericophyllum Nejčeff & Zahn subsp. eriocomum Zahn			x					CR	Rest GR	H	C
Asteraceae	Hieracium sermenikense Freyn & Sint.			x					NE	Rest GR	H	C
Asteraceae	Hieracium triadanum Zahn			x					CR	Rest GR	H	C
Asteraceae	Inula verbascifolia (Willd.) Hausskn. subsp. methanaea (Hausskn.) Tutin			x		x	x	x	VU	Rest GR	H	C
Asteraceae	Inula verbascifolia (Willd.) Hausskn. subsp. parnassica (Boiss. & Heldr.) Tutin	x	x		x	x	x		EN	Rest GR	H	C
Asteraceae	Leontodon graecus Boiss. & Heldr.	x	x	x	x	x	x	x	EN	Rest GR	H	G
Asteraceae	Onopordum argolicum Boiss.			x					EN	Rest GR	H	R
Asteraceae	Pilosella bauhini (Schult.) Arv.-Touv. subsp. graeca (Nägeli & Peter) Gottschl.							x	VU	Rest GR	H	G
Asteraceae	Scorzonera crocifolia Sm.	x	x	x	x		x	x	VU	Rest GR	H	P
Asteraceae	Taraxacum copidophylloides A.J. Richards					x			EN	Rest GR	H	G
Asteraceae	Taraxacum cylleneum Fürnkranz	x		x			x		CR	50km	H	H
Asteraceae	Taraxacum gionense A. J. Richards	x							LC	Rest GR	H	H
Asteraceae	Taraxacum graecofontanum A.J. Richards & Sonck						x		CR	Rest GR	H	A
Asteraceae	Taraxacum voricola A.J. Richards						x		EN	Rest GR	H	H
Asteraceae	Tragopogon longifolius Boiss.		x						VU	Rest GR	H	G
Berberidaceae	Gymnospermium peloponnesiacum (Phitos) Strid		x	x			x		EN	Pe + StE	H	G
Boraginaceae	Alkanna calliensis Boiss.			x					VU	Pe + StE	H	P
Boraginaceae	Alkanna graeca Boiss. & Spruner subsp. baeotica (DC.) Nyman			x		x			EN	Rest GR	H	G
Boraginaceae	Alkanna graeca Boiss. & Spruner subsp. graeca			x			x		VU	Rest GR	H	G
Boraginaceae	Alkanna hellenica (Boiss.) Rech. f.			x					EN	Rest GR	H	G
Boraginaceae	Alkanna methanaea Hausskn.	x	x	x	x	x	x	x	VU	Pe + StE	H	G
Boraginaceae	Anchusella variegata (L.) Bigazzi, Nardi & Selvi	x	x					x	VU	Rest GR	T	P
Boraginaceae	Onosma erecta Sm. subsp. erecta			x	x	x	x		EN	Rest GR	H	G
Boraginaceae	Onosma erecta Sm. subsp. malickyi Teppner		x	x		x		x	CR	Pe	H	G
Boraginaceae	Onosma kaheirei Teppner		x						VU	Rest GR	H	P
Boraginaceae	Onosma spruneri Boiss.			x			x		EN	Pe + StE	H	P
Boraginaceae	Pulmonaria cesatiana (Fenzl & Friedr.) Selvi & al.			x			x		EN	Pe	H	W
Boraginaceae	Rindera graeca (A. DC.) Boiss. & Heldr.			x			x		CR	Rest GR	H	H
Brassicaceae	Alyssum taygeteum Heldr.			x					CR	Pe + StE	H	H
Brassicaceae	Arabis subflava B.M.G. Jones	x	x	x			x		CR	Pe + StE	H	H
Brassicaceae	Aurinia moreana Tzanoud. & Iatroú	x	x	x		x	x	x	CR	Pe	H	C
Brassicaceae	Cardamine calliphaea Kit Tan & al.			x					CR	Pe + StE	T	C
Brassicaceae	Draba laconica Stevanović & Kit Tan			x			x		CR	Pe	H	H
Brassicaceae	Erysimum asperulum Boiss. & Heldr.	x	x	x					VU	Rest GR	H	G
Brassicaceae	Erysimum graecum Boiss. & Heldr.	x	x	x	x	x	x	x	EN	Rest GR	H	P
Brassicaceae	Erysimum pectinatum Bory & Chaub.	x	x	x	x	x	x	x	EN	Pe	H	G
Brassicaceae	Erysimum pusillum Bory & Chaub.	x	x	x		x		x	EN	Pe + StE	H	G
Brassicaceae	Malcolmia graeca Boiss. & Spruner subsp. bicolor (Boiss. & Heldr.) Stork	x	x	x	x	x	x	x	EN	Rest GR	T	H
Brassicaceae	Noccaea graeca (Jord.) F.K. Mey.	x	x	x	x	x	x	x	CR	Pe	H	G
Campanulaceae	Campanula aizoides Greuter			x					CR	Rest GR	H	C
Campanulaceae	Campanula asperuloides (Boiss. & Orph.) Engl.			x			x		EN	Pe	H	C
Campanulaceae	Campanula celsii A. DC.			x					VU	Rest GR	H	C
Campanulaceae	Campanula drabifolia Sm.							x	VU	Rest GR	T	P
Campanulaceae	Campanula radicosa Bory & Chaub.	x	x				x		CR	Pe + StE	H	H
Campanulaceae	Campanula topaliana Beauverd subsp. topaliana			x	x	x	x	x	EN	Pe + StE	H	C
Campanulaceae	Halacsyella parnassica (Boiss. & Spruner) Janch.	x	x						EN	Pe + StE	H	H
Caprifoliaceae	Lonicera alpigena L. subsp. hellenica (Boiss.) Kit Tan & Ziel. in Greuter & Raus			x					CR	50km	P	W
Caryophyllaceae	Arenaria guicciardii Boiss.		x						EN	Rest GR	T	H
Caryophyllaceae	Bolanthus chelmicus Phitos subsp. chelmicus			x			x		CR	50km	H	G
Caryophyllaceae	Bolanthus graecus (Schreb.) Barkoudah			x					VU	Rest GR	C	G
Caryophyllaceae	Bolanthus thymifolius (Sm.) Phitos			x					EN	Rest GR	H	G
Caryophyllaceae	Cerastium brachypetalum Pers. subsp. atheniense (Lonsing) P.D. Sell & Whitehead						x		EN	Rest GR	T	W
Caryophyllaceae	Cerastium candidissimum Correns	x	x	x	x	x	x	x	EN	Rest GR	H	G
Caryophyllaceae	Cerastium illyricum Ard. subsp. brachiatum (Lonsing) Jalas	x	x	x	x		x		EN	Rest GR	T	G
Caryophyllaceae	Dianthus androsaceus (Boiss. & Heldr.) Hayek	x	x	x			x		CR	Pe	H	H
Caryophyllaceae	Dianthus biflorus Sm.	x	x	x	x	x	x	x	EN	Rest GR	H	G
Caryophyllaceae	Dianthus mercurii Heldr.			x			x		CR	Pe	H	G
Caryophyllaceae	Dianthus serratifolius Sm. in Sibth. & Sm. subsp. abbreviatus (Halácsy) Strid						x		CR	Pe	H	H
Caryophyllaceae	Dianthus serratifolius Sm. in Sibth. & Sm. subsp. serratifolius	x	x						EN	Pe + StE	H	P
Caryophyllaceae	Dianthus tymphresteus (Boiss. & Spruner) Boiss.	x	x	x					EN	Pe + StE	H	H
Caryophyllaceae	Gypsophila nana Bory & Chaub.			x			x		CR	Rest GR	H	C
Caryophyllaceae	Minuartia confusa (Boiss.) Maire & Petitm.	x	x	x			x		CR	Pe + StE	H	H
Caryophyllaceae	Minuartia eurytanica (Boiss. & Heldr.) Hand.-Mazz.		x	x					EN	Rest GR	H	G
Caryophyllaceae	Minuartia pichleri (Boiss.) Maire & Petitm.						x		CR	Pe	H	C
Caryophyllaceae	Paronychia albanica Chaudhri subsp. graeca Chaudhri			x			x		EN	Rest GR	H	G
Caryophyllaceae	Petrorhagia graminea (Sm.) P.W. Ball & Heywood	x	x	x					EN	Rest GR	H	P
Caryophyllaceae	Petrorhagia illyrica (L.) P.W. Ball & Heywood subsp. taygetea (Boiss.) P.W. Ball & Heywood			x					EN	Rest GR	H	H
Caryophyllaceae	Petrorhagia phthiotica (Boiss. & Heldr.) P.W. Ball & Heywood						x		EN	Pe + StE	H	G
Caryophyllaceae	Sagina stridii Kit Tan & al.			x			x		CR	Pe + StE	H	H
Caryophyllaceae	Silene auriculata Sm. subsp. auriculata		x	x	x	x	x		CR	Pe + StE	H	C
Caryophyllaceae	Silene conglomeratica Melzh.			x					CR	Pe	C	C
Caryophyllaceae	Silene corinthiaca Boiss. & Heldr.			x			x	x	VU	Rest GR	T	P
Caryophyllaceae	Silene italica (L.) Pers. subsp. peloponnesiaca Greuter	x	x	x	x	x		x	EN	Pe + StE	H	G
Caryophyllaceae	Silene spinescens Sm.							x	VU	Rest GR	C	C
Chenopodiaceae	Beta nana Boiss. & Heldr.			x			x		VU	Rest GR	H	H
Cistaceae	Helianthemum hymettium Boiss. & Heldr.			x	x	x	x	x	CR	Rest GR	C	G
Colchicaceae	Colchicum graecum K.M. Perss.	x	x	x	x	x	x	x	EN	Rest GR	G	G
Colchicaceae	Colchicum peloponnesiacum Rech. f. & P.H. Davis	x		x					EN	Pe	G	P
Colchicaceae	Colchicum pulchellum K.M. Perss.						x		CR	Pe	G	H
Convolvulaceae	Convolvulus mairei Halácsy					x	x	x	EN	Pe + StE	H	A
Crassulaceae	Sedum laconicum Boiss. & Heldr. subsp. laconicum	x	x	x	x	x	x	x	LC	Rest GR	H	C
Dipsacaceae	Cephalaria flava (Sm.) Szabó subsp. setulifera (Boiss. & Heldr.) Kokkini in Strid & Tan			x					EN	Rest GR	H	G
Dipsacaceae	Pterocephalus perennis Coult. subsp. perennis	x	x	x	x	x	x	x	EN	Rest GR	C	C
Fabaceae	Astragalus angustifolius Lam. subsp. erinaceus (C. Presl) Brullo & al.	x	x		x	x	x	x	NE	Rest GR	C	H
Fabaceae	Astragalus drupaceus Boiss.						x		EN	Pe	H	P
Fabaceae	Astragalus thracicus Griseb. subsp. cylleneus (Fisch.) Strid		x	x			x		CR	Pe	C	H
Fabaceae	Cicer graecum Boiss.			x			x		EN	50km	H	P
Fabaceae	Ebenus sibthorpii DC.			x			x		EN	Rest GR	H	P
Fabaceae	Melilotus graecus (Boiss. & Spruner) Lassen	x	x	x	x			x	VU	Rest GR	T	P
Fabaceae	Onobrychis ebenoides Boiss. & Spruner	x	x	x			x		EN	Rest GR	H	G
Fabaceae	Onobrychis montana DC. subsp. macrocarpa Strid			x			x		EN	Pe + StE	H	H
Fabaceae	Trifolium aurantiacum Boiss. & Spruner	x	x	x	x				EN	Rest GR	T	W
Fumariaceae	Corydalis blanda Schott subsp. oxelmannii Lidén			x	x		x		CR	50km	G	H
Geraniaceae	Erodium chrysanthum L'Hér.		x	x			x		EN	Pe + StE	H	G
Globulariaceae	Globularia stygia Boiss.			x			x		VU	Pe	C	C
Hyacinthaceae	Muscari heldreichii Boiss.					x			CR	Pe + StE	G	P
Hyacinthaceae	Muscari pulchellum Boiss.		x	x		x		x	VU	Rest GR	G	P
Hyacinthaceae	Ornithogalum atticum Boiss. & Heldr.			x			x		EN	Rest GR	G	P
Hyacinthaceae	Ornithogalum fimbriatum Willd. subsp. gracilipes (Zahar.) Landström		x						EN	Rest GR	G	G
Hyacinthaceae	Scilla subnivalis (Halácsy) Speta	x	x	x	x	x	x	x	NE	Rest GR	G	H
Hypericaceae	Hypericum boehlingraabei Kit Tan & al.						x		CR	Pe	H	C
Hypericaceae	Hypericum tymphresteum Boiss. & Spruner			x					CR	Pe + StE	H	H
Iridaceae	Crocus biflorus Mill. subsp. melantherus B. Mathew			x	x	x	x		VU	Pe + StE	G	P
Iridaceae	Iris hellenica Mermygkas, Kit Tan & Yannits.	x		x	x		x	x	EN	Pe + StE	G	G
Iridaceae	Iris unguicularis Poir. subsp. angustifolia (Boiss. & Heldr.) Greuter		x			x		x	NE	Pe	G	P
Lamiaceae	Marrubium velutinum Sm. subsp. cylleneum (Boiss. & Heldr.) Nyman	x	x	x	x	x	x	x	EN	Rest GR	H	H
Lamiaceae	Marrubium velutinum Sm. subsp. velutinum	x	x						EN	Rest GR	H	H
Lamiaceae	Nepeta argolica Bory & Chaub. subsp. argolica	x		x	x	x	x	x	EN	Rest GR	H	G
Lamiaceae	Satureja hellenica Halácsy			x					EN	Rest GR	C	C
Lamiaceae	Satureja parnassica Boiss. subsp. parnassica	x		x		x	x	x	CR	Rest GR	C	C
Lamiaceae	Scutellaria rupestris Boiss. & Heldr. subsp. parnassica (Boiss.) Greuter & Burdet	x	x	x	x	x	x	x	EN	Rest GR	H	H
Lamiaceae	Scutellaria rupestris Boiss. & Heldr. subsp. rupestris			x					CR	Pe	H	H
Lamiaceae	Sideritis clandestina (Bory & Chaub.) Hayek subsp. peloponnesiaca (Boiss. & Heldr.) Baden	x	x	x	x	x	x		CR	Pe	H	H
Lamiaceae	Stachys chrysantha Boiss. & Heldr.					x		x	EN	Pe	C	C
Lamiaceae	Stachys graeca Boiss. & Heldr.	x	x	x		x		x	EN	Rest GR	H	G
Lamiaceae	Stachys parolinii Vis.			x					EN	Rest GR	H	C
Lamiaceae	Teucrium aroanium Boiss.			x			x		EN	Pe	C	C
Lamiaceae	Teucrium flavum L. subsp. hellenicum Rech. f.	x	x	x	x	x	x	x	VU	Rest GR	C	P
Lamiaceae	Teucrium halacsyanum Heldr.			x					VU	Rest GR	C	C
Lamiaceae	Thymus hartvigii R. Morales subsp. hartvigii			x					EN	Pe + StE	C	H
Lamiaceae	Thymus leucospermus Hartvig			x					CR	Rest GR	C	H
Liliaceae	Fritillaria mutabilis Kamari	x	x	x	x	x	x	x	LC	Rest GR	G	H
Liliaceae	Gagea pseudopeduncularis J.-M. Tison					x		x	EN	Pe + StE	G	G
Liliaceae	Tulipa orphanidea Boiss. ex Heldr.			x		x			EN	Pe + StE	G	P
Orchidaceae	Anacamptis boryi (Rchb. f.) R.M. Bateman & al.			x					VU	Rest GR	G	P
Orchidaceae	Epipactis halacsyi Robatsch			x			x		EN	Pe	G	W
Orchidaceae	Ophrys sphegodes Mill. subsp. aesculapii (Renz) J.J. Wood			x					VU	Rest GR	G	P
Orobanchaceae	Odontites linkii Boiss.			x		x		x	EN	Rest GR	C	C
Orobanchaceae	Rhinanthus pubescens (Sterneck) Soó	x		x			x		CR	Rest GR	T	G
Poaceae	Festuca jeanpertii (St.-Yves) Markgr. subsp. achaica (Markgr.-Dann.) Markgr.-Dann.	x	x		x	x	x	x	EN	Rest GR	H	G
Poaceae	Festuca stygia H. Scholz & Strid			x			x		EN	50km	H	C
Poaceae	Sesleria vaginalis Boiss. & Orph.	x	x	x	x	x	x		CR	Rest GR	H	H
Poaceae	Stipa lessingiana Trin. & Rupr. subsp. cyllenaea (Strid) Strid						x		EN	Pe + StE	H	G
Polygalaceae	Polygala rausiana U. Raabe & al.			x					EN	Pe	C	P
Polygalaceae	Polygala subuniflora Boiss. & Heldr.			x					CR	50km	H	H
Primulaceae	Lysimachia serpyllifolia Schreb.			x			x		EN	Rest GR	C	H
Ranunculaceae	Adonis cyllenea Boiss., Heldr. & Orph.				x	x	x		CR	50km	G	G
Ranunculaceae	Aquilegia ottonis Boiss. subsp. ottonis			x					VU	Pe + StE	H	C
Ranunculaceae	Delphinium hellenicum Pawł.	x		x					NT	Rest GR	T	R
Ranunculaceae	Nigella arvensis L. subsp. aristata (Sm.) Nyman		x	x	x				VU	Rest GR	T	P
Ranunculaceae	Ranunculus subhomophyllus (Halácsy) Vierh.	x		x			x		CR	Rest GR	H	C
Resedaceae	Reseda tymphaea Hausskn. subsp. tymphaea			x					NT	Rest GR	H	G
Rhamnaceae	Rhamnus sibthorpiana Schult.	x		x	x	x	x	x	LC	Pe + StE	P	C
Rosaceae	Alchemilla aroanica (Buser) Rothm.			x					CR	50km	H	A
Rosaceae	Amelanchier parviflora Boiss. subsp. chelmea (Halácsy) Ziel.			x	x		x		CR	Rest GR	P	C
Rosaceae	Crataegus pycnoloba Boiss. & Heldr.			x	x	x	x	x	LC	Pe	P	G
Rubiaceae	Asperula arcadiensis Sims			x	x	x	x	x	CR	Pe	C	C
Rubiaceae	Asperula aristata L. f. subsp. thessala (Boiss. & Heldr.) Hayek	x	x		x	x			EN	Rest GR	H	G
Rubiaceae	Asperula boissieri Boiss.			x			x		CR	Pe + StE	C	C
Rubiaceae	Asperula lutea Sm.	x	x	x	x	x	x	x	EN	Rest GR	C	C
Rubiaceae	Asperula oetaea (Boiss.) Halácsy	x		x					EN	Rest GR	C	C
Rubiaceae	Asperula saxicola Ehrend.							x	EN	50km	C	C
Rubiaceae	Cruciata taurica (Willd.) Ehrend. subsp. euboaea (Ehrend.) Ehrend.			x		x			CR	Rest GR	C	H
Rubiaceae	Galium cyllenium Boiss. & Heldr.			x			x		CR	50km	H	C
Rubiaceae	Galium melanantherum Boiss.		x						EN	Rest GR	H	G
Rubiaceae	Galium peloponnesiacum Ehrend. & Krendl	x	x	x	x	x	x	x	EN	Rest GR	H	P
Rubiaceae	Galium taygeteum Krendl	x	x	x			x	x	EN	Pe	H	H
Rubiaceae	Galium thymifolium Boiss. & Heldr.	x		x	x	x	x	x	CR	Rest GR	H	H
Saxifragaceae	Saxifraga sibthorpii Boiss.	x		x		x			CR	Rest GR	H	C
Scrophulariaceae	Verbascum acaule (Bory & Chaub.) Kuntze			x					CR	Pe	H	H
Scrophulariaceae	Verbascum cylleneum (Boiss. & Heldr.) Kuntze				x		x		CR	50km	H	H
Scrophulariaceae	Verbascum daenzeri (Fauché & Chaub.) Kuntze			x	x	x	x	x	EN	Rest GR	H	G
Scrophulariaceae	Verbascum epixanthinum Boiss. & Heldr.	x	x	x			x		CR	Rest GR	H	G
Scrophulariaceae	Verbascum reiseri Halácsy			x					CR	Pe + StE	H	H
Scrophulariaceae	Verbascum speciosum Schrad. subsp. megaphlomos (Boiss. & Heldr.) Nyman			x			x	x	CR	Rest GR	H	G
Valerianaceae	Valeriana crinii Boiss. subsp. crinii			x					CR	50km	H	C
Valerianaceae	Valeriana olenaea Boiss. & Heldr.	x		x	x	x	x	x	CR	Pe	H	C
Veronicaceae	Veronica chamaedrys L. subsp. chamaedryoides (Bory & Chaub.) M.A. Fisch.	x	x	x	x	x	x	x	EN	Rest GR	H	G
Veronicaceae	Veronica erinoides Boiss. & Spruner			x			x		CR	Pe + StE	C	C
Veronicaceae	Veronica glauca Sm. subsp. peloponnesiaca (Boiss. & Orph.) Maire & Petitm.		x	x				x	EN	Rest GR	T	G
Veronicaceae	Veronica sartoriana Boiss. & Heldr.	x							CR	Rest GR	T	C
Veronicaceae	Veronica thymifolia Sm.	x		x			x		CR	Rest GR	C	H
Violaceae	Viola chelmea Boiss. & Heldr.	x		x			x		CR	Rest GR	H	C
Violaceae	Viola graeca (W. Becker) Halácsy			x			x		EN	Pe + StE	H	H
Violaceae	Viola mercurii Halácsy			x	x	x	x	x	CR	Pe + StE	T	C
Violaceae	Viola oligyrtia Tiniakou				x	x			EN	50km	H	G
Violaceae	Viola phitosiana Erben	x	x	x	x	x		x	EN	Rest GR	H	G
Violaceae	Viola poetica Boiss. & Spruner			x					CR	Pe + StE	H	H
